# Supplementary material for: 2-(3-Oxo-2,3-dihydro-1,2-benzothia­zol-2-yl)acetic acid
Source: Acta Crystallogr Sect E Struct Rep Online. 2011 Nov 12;67(Pt 12):o3295. doi: 10.1107/S1600536811047490 (PMC3238948; doi:10.1107/S1600536811047490)
Supplement: Supplementary file 1 [file e-67-o3295-sup1.cif]

##############################################################################
#                                                                            #
# This CIF contains the data in a paper accepted for publication in          #
# Acta Crystallographica Section E. It conforms to the requirements of       #
# Notes for Authors for Acta Crystallographica Section E, and has been       #
# peer reviewed under the auspices of the IUCr Commission on Journals.       #
#                                                                            #
# Full details of the Crystallographic Information File format               #
# are given in the paper "The Crystallographic Information File (CIF):       #
# a New Standard Archive File for Crystallography" by S. R. Hall, F. H.      #
# Allen and I. D. Brown [Acta Cryst. (1991), A47, 655-685].                  #
#                                                                            #
# The current version of the core CIF dictionary is obtainable from          #
# ftp://ftp.iucr.org/pub/cif_core.dic.                                       #
#                                                                            #
# Software is freely available for graphical display of the structure(s)     #
# in this CIF. For information consult the CIF software page                 #
# http://www.iucr.org/resources/cif/software.                                #
#                                                                            #
# This file may be used for bona fide research purposes within the           #
# scientific community so long as proper attribution is given to the journal # 
# article from which it was obtained.                                        #
#                                                                            #
##############################################################################
data_I
_audit_creation_method     SHELXL-97
_chemical_name_systematic
;
2-(3-Oxo-2,3-dihydro-1,2-benzothiazol-2-yl)acetic acid
;
_chemical_name_common     ?
_chemical_formula_moiety     'C9 H7 N O3 S'
_chemical_formula_sum     'C9 H7 N O3 S'
_chemical_formula_iupac     'C9 H7 N O3 S'
_chemical_formula_weight     209.22
_chemical_melting_point     ?
_symmetry_cell_setting     orthorhombic
_symmetry_space_group_name_H-M     'P 21 21 21'
_symmetry_space_group_name_Hall     'P 2ac 2ab'
loop_
    _symmetry_equiv_pos_as_xyz
    'x, y, z'
    '-x+1/2, -y, z+1/2'
    '-x, y+1/2, -z+1/2'
    'x+1/2, -y+1/2, -z'
_cell_length_a     4.7774(11)
_cell_length_b     11.367(3)
_cell_length_c     16.159(4)
_cell_angle_alpha     90.00
_cell_angle_beta     90.00
_cell_angle_gamma     90.00
_cell_volume     877.6(4)
_cell_formula_units_Z     4
_cell_measurement_reflns_used     3259
_cell_measurement_theta_min     3.093
_cell_measurement_theta_max     29.117
_cell_measurement_temperature     153(2)
_exptl_crystal_description     Block
_exptl_crystal_colour     Colorless
_exptl_crystal_size_max     0.29
_exptl_crystal_size_mid     0.22
_exptl_crystal_size_min     0.20
_exptl_crystal_density_diffrn     1.584
_exptl_crystal_density_meas     ?
_exptl_crystal_density_method     'not measured'
_exptl_crystal_F_000     432
_exptl_absorpt_coefficient_mu     0.345
_exptl_absorpt_correction_type     multi-scan
_exptl_absorpt_process_details     '(ABSCOR; Higashi, 1995)'
_exptl_absorpt_correction_T_min     0.9066
_exptl_absorpt_correction_T_max     0.9342
_exptl_special_details     ?
_diffrn_ambient_temperature     153(2)
_diffrn_radiation_type     MoK\a
_diffrn_radiation_wavelength     0.71073
_diffrn_radiation_source     'Rotating Anode'
_diffrn_radiation_monochromator     graphite
_diffrn_measurement_device_type     'Rigaku AFC10/Saturn724+'
_diffrn_measurement_method     '\f and \w scans'
_diffrn_detector_area_resol_mean     28.5714
_diffrn_reflns_number     7675
_diffrn_reflns_av_R_equivalents     0.0351
_diffrn_reflns_av_sigmaI/netI     0.0387
_diffrn_reflns_theta_min     3.09
_diffrn_reflns_theta_max     29.12
_diffrn_reflns_theta_full     29.12
_diffrn_measured_fraction_theta_max     0.995
_diffrn_measured_fraction_theta_full     0.995
_diffrn_reflns_limit_h_min     -6
_diffrn_reflns_limit_h_max     6
_diffrn_reflns_limit_k_min     -15
_diffrn_reflns_limit_k_max     15
_diffrn_reflns_limit_l_min     -22
_diffrn_reflns_limit_l_max     16
_diffrn_standards_number     0
_diffrn_standards_interval_count     0
_diffrn_standards_interval_time     0
_diffrn_standards_decay_%     0
_refine_special_details
;
Refinement of <i>F</i>^2^ against ALL reflections. The weighted <i>R</i>-factor
<i>wR</i> and goodness of fit <i>S</i> are based on <i>F</i>^2^, conventional
<i>R</i>-factors <i>R</i> are based on <i>F</i>, with <i>F</i> set to zero for
negative <i>F</i>^2^. The threshold expression of <i>F</i>^2^ >
\s(<i>F</i>^2^) is used only for calculating <i>R</i>-factors(gt) <i>etc</i>.
and is not relevant to the choice of reflections for refinement.
<i>R</i>-factors based on <i>F</i>^2^ are statistically about twice as large
as those based on <i>F</i>, and <i>R</i>- factors based on ALL data will be
even larger.
;
_reflns_number_total     2340
_reflns_number_gt     2141
_reflns_threshold_expression     I>2\s(I)
_refine_ls_structure_factor_coef     Fsqd
_refine_ls_matrix_type     full
_refine_ls_R_factor_all     0.0372
_refine_ls_R_factor_gt     0.0323
_refine_ls_wR_factor_gt     0.0659
_refine_ls_wR_factor_ref     0.0676
_refine_ls_goodness_of_fit_ref     1.000
_refine_ls_restrained_S_all     1.000
_refine_ls_number_reflns     2340
_refine_ls_number_parameters     131
_refine_ls_number_restraints     0
_refine_ls_number_constraints     ?
_refine_ls_hydrogen_treatment     mixed
_refine_ls_weighting_scheme     calc
_refine_ls_weighting_details
         'calc w=1/[\s^2^(Fo^2^)+(0.0304P)^2^+0.1360P] where P=(Fo^2^+2Fc^2^)/3'
_atom_sites_solution_hydrogens     geom
_atom_sites_solution_primary     direct
_atom_sites_solution_secondary     difmap
_refine_ls_shift/su_max     0.000
_refine_ls_shift/su_mean     0.000
_refine_diff_density_max     0.271
_refine_diff_density_min     -0.222
_refine_ls_extinction_method     none
_refine_ls_extinction_coef     ?
_refine_ls_abs_structure_details     'Flack (1983), 945 Friedel pairs'
_refine_ls_abs_structure_Flack     0.08(7)
loop_
    _atom_type_symbol
    _atom_type_description
    _atom_type_scat_dispersion_real
    _atom_type_scat_dispersion_imag
    _atom_type_scat_source
    'C' 'C' 0.0033 0.0016
                         'International Tables Vol C Tables 4.2.6.8 and 6.1.1.4'
    'H' 'H' 0.0000 0.0000
                         'International Tables Vol C Tables 4.2.6.8 and 6.1.1.4'
    'N' 'N' 0.0061 0.0033
                         'International Tables Vol C Tables 4.2.6.8 and 6.1.1.4'
    'O' 'O' 0.0106 0.0060
                         'International Tables Vol C Tables 4.2.6.8 and 6.1.1.4'
    'S' 'S' 0.1246 0.1234
                         'International Tables Vol C Tables 4.2.6.8 and 6.1.1.4'
_computing_data_collection     'CrystalClear (Rigaku, 2008)'
_computing_cell_refinement     'CrystalClear (Rigaku, 2008)'
_computing_data_reduction     'CrystalClear (Rigaku, 2008)'
_computing_structure_solution     'SHELXS97 (Sheldrick, 2008)'
_computing_structure_refinement     'SHELXL97 (Sheldrick, 2008)'
_computing_molecular_graphics
                     'SHELXTL (Sheldrick, 2008) and DIAMOND (Brandenburg, 1999)'
_computing_publication_material
                         'SHELXTL (Sheldrick, 2008) and publCIF (Westrip, 2010)'
loop_
    _atom_site_type_symbol
    _atom_site_label
    _atom_site_fract_x
    _atom_site_fract_y
    _atom_site_fract_z
    _atom_site_U_iso_or_equiv
    _atom_site_adp_type
    _atom_site_calc_flag
    _atom_site_refinement_flags
    _atom_site_occupancy
    _atom_site_symmetry_multiplicity
    _atom_site_disorder_assembly
    _atom_site_disorder_group
    S S1 0.79701(8) 0.63585(3) 0.49404(2) 0.01821(10) Uani d . 1 1 . .
    O O1 0.4484(3) 0.48499(11) 0.67636(7) 0.0275(3) Uani d . 1 1 . .
    O O2 0.4545(3) 0.79003(11) 0.67052(8) 0.0253(3) Uani d . 1 1 . .
    O O3 0.7852(3) 0.79542(12) 0.76921(7) 0.0266(3) Uani d . 1 1 . .
    N N1 0.7188(3) 0.60058(12) 0.59414(8) 0.0196(3) Uani d . 1 1 . .
    C C1 0.5586(3) 0.53095(14) 0.45995(10) 0.0170(3) Uani d . 1 1 . .
    C C2 0.4940(4) 0.50367(15) 0.37799(10) 0.0208(4) Uani d . 1 1 . .
    H H2 0.5850 0.5422 0.3333 0.025 Uiso calc R 1 1 . .
    C C3 0.2934(4) 0.41885(16) 0.36417(11) 0.0251(4) Uani d . 1 1 . .
    H H3 0.2443 0.3992 0.3089 0.030 Uiso calc R 1 1 . .
    C C4 0.1598(4) 0.36082(17) 0.42984(11) 0.0251(4) Uani d . 1 1 . .
    H H4 0.0224 0.3027 0.4184 0.030 Uiso calc R 1 1 . .
    C C5 0.2255(3) 0.38708(13) 0.51040(11) 0.0216(3) Uani d . 1 1 . .
    H H5 0.1357 0.3475 0.5548 0.026 Uiso calc R 1 1 . .
    C C6 0.4278(4) 0.47343(14) 0.52566(10) 0.0176(3) Uani d . 1 1 . .
    C C7 0.5239(4) 0.51590(14) 0.60561(10) 0.0191(4) Uani d . 1 1 . .
    C C8 0.8509(4) 0.65927(15) 0.66335(10) 0.0212(4) Uani d . 1 1 . .
    H H8A 1.0303 0.6939 0.6447 0.025 Uiso calc R 1 1 . .
    H H8B 0.8936 0.6005 0.7067 0.025 Uiso calc R 1 1 . .
    C C9 0.6707(4) 0.75520(14) 0.70016(10) 0.0193(3) Uani d . 1 1 . .
    H H3O 0.695(5) 0.855(3) 0.7888(16) 0.070(9) Uiso d . 1 1 . .
loop_
    _atom_site_aniso_label
    _atom_site_aniso_U_11
    _atom_site_aniso_U_22
    _atom_site_aniso_U_33
    _atom_site_aniso_U_12
    _atom_site_aniso_U_13
    _atom_site_aniso_U_23
    S1 0.01808(17) 0.01776(17) 0.01879(19) -0.00127(16) 0.00143(16) -0.00022(16)
    O1 0.0388(8) 0.0262(7) 0.0175(6) -0.0044(6) 0.0032(5) 0.0031(5)
    O2 0.0208(6) 0.0279(7) 0.0271(7) 0.0030(6) -0.0043(5) -0.0024(6)
    O3 0.0313(7) 0.0287(7) 0.0198(6) 0.0057(6) -0.0071(6) -0.0065(5)
    N1 0.0228(7) 0.0204(7) 0.0157(6) -0.0026(6) 0.0014(6) -0.0006(5)
    C1 0.0147(8) 0.0162(8) 0.0202(8) 0.0017(7) -0.0005(6) -0.0009(6)
    C2 0.0217(10) 0.0227(9) 0.0179(8) 0.0021(7) 0.0002(7) 0.0004(7)
    C3 0.0262(9) 0.0293(9) 0.0199(8) 0.0010(8) -0.0050(8) -0.0042(7)
    C4 0.0220(9) 0.0220(8) 0.0311(10) -0.0046(8) -0.0031(7) -0.0033(7)
    C5 0.0208(8) 0.0186(8) 0.0253(9) -0.0002(6) 0.0011(7) 0.0026(6)
    C6 0.0184(8) 0.0153(7) 0.0191(8) 0.0034(7) 0.0006(6) 0.0002(6)
    C7 0.0217(9) 0.0159(8) 0.0195(9) -0.0003(7) -0.0002(7) 0.0017(6)
    C8 0.0229(9) 0.0216(8) 0.0190(8) 0.0008(7) -0.0037(7) -0.0034(6)
    C9 0.0206(9) 0.0201(8) 0.0173(8) -0.0038(7) -0.0001(7) 0.0029(6)
_geom_special_details
;
All e.s.d.'s (except the e.s.d. in the dihedral angle between two l.s. planes)
are estimated using the full covariance matrix. The cell e.s.d.'s are taken
into account individually in the estimation of e.s.d.'s in distances, angles
and torsion angles; correlations between e.s.d.'s in cell parameters are only
used when they are defined by crystal symmetry. An approximate (isotropic)
treatment of cell e.s.d.'s is used for estimating e.s.d.'s involving l.s.
planes.
;
loop_
    _geom_bond_atom_site_label_1
    _geom_bond_atom_site_label_2
    _geom_bond_site_symmetry_2
    _geom_bond_distance
    _geom_bond_publ_flag
    S1 N1 . 1.7079(15) ?
    S1 C1 . 1.7385(17) ?
    O1 C7 . 1.249(2) ?
    O2 C9 . 1.206(2) ?
    O3 C9 . 1.324(2) ?
    O3 H3O . 0.87(3) ?
    N1 C7 . 1.352(2) ?
    N1 C8 . 1.447(2) ?
    C1 C6 . 1.395(2) ?
    C1 C2 . 1.395(2) ?
    C2 C3 . 1.378(2) ?
    C2 H2 . 0.9500 ?
    C3 C4 . 1.403(3) ?
    C3 H3 . 0.9500 ?
    C4 C5 . 1.372(2) ?
    C4 H4 . 0.9500 ?
    C5 C6 . 1.399(2) ?
    C5 H5 . 0.9500 ?
    C6 C7 . 1.454(2) ?
    C8 C9 . 1.511(2) ?
    C8 H8A . 0.9900 ?
    C8 H8B . 0.9900 ?
loop_
    _geom_angle_atom_site_label_1
    _geom_angle_atom_site_label_2
    _geom_angle_atom_site_label_3
    _geom_angle_site_symmetry_1
    _geom_angle_site_symmetry_3
    _geom_angle
    _geom_angle_publ_flag
    N1 S1 C1 . . 89.76(8) ?
    C9 O3 H3O . . 112.0(17) ?
    C7 N1 C8 . . 121.51(14) ?
    C7 N1 S1 . . 116.59(11) ?
    C8 N1 S1 . . 121.90(11) ?
    C6 C1 C2 . . 121.30(15) ?
    C6 C1 S1 . . 111.95(12) ?
    C2 C1 S1 . . 126.75(13) ?
    C3 C2 C1 . . 117.61(15) ?
    C3 C2 H2 . . 121.2 ?
    C1 C2 H2 . . 121.2 ?
    C2 C3 C4 . . 121.52(16) ?
    C2 C3 H3 . . 119.2 ?
    C4 C3 H3 . . 119.2 ?
    C5 C4 C3 . . 120.75(17) ?
    C5 C4 H4 . . 119.6 ?
    C3 C4 H4 . . 119.6 ?
    C4 C5 C6 . . 118.55(15) ?
    C4 C5 H5 . . 120.7 ?
    C6 C5 H5 . . 120.7 ?
    C1 C6 C5 . . 120.26(15) ?
    C1 C6 C7 . . 112.31(15) ?
    C5 C6 C7 . . 127.43(15) ?
    O1 C7 N1 . . 121.64(15) ?
    O1 C7 C6 . . 128.96(17) ?
    N1 C7 C6 . . 109.40(14) ?
    N1 C8 C9 . . 112.86(14) ?
    N1 C8 H8A . . 109.0 ?
    C9 C8 H8A . . 109.0 ?
    N1 C8 H8B . . 109.0 ?
    C9 C8 H8B . . 109.0 ?
    H8A C8 H8B . . 107.8 ?
    O2 C9 O3 . . 125.12(17) ?
    O2 C9 C8 . . 124.66(16) ?
    O3 C9 C8 . . 110.22(15) ?
loop_
    _geom_torsion_atom_site_label_1
    _geom_torsion_atom_site_label_2
    _geom_torsion_atom_site_label_3
    _geom_torsion_atom_site_label_4
    _geom_torsion_site_symmetry_1
    _geom_torsion_site_symmetry_2
    _geom_torsion_site_symmetry_3
    _geom_torsion_site_symmetry_4
    _geom_torsion
    _geom_torsion_publ_flag
    C1 S1 N1 C7 . . . . -0.51(14) ?
    C1 S1 N1 C8 . . . . -179.65(14) ?
    N1 S1 C1 C6 . . . . 0.23(13) ?
    N1 S1 C1 C2 . . . . 179.76(16) ?
    C6 C1 C2 C3 . . . . 0.8(2) ?
    S1 C1 C2 C3 . . . . -178.65(14) ?
    C1 C2 C3 C4 . . . . -0.6(3) ?
    C2 C3 C4 C5 . . . . 0.0(3) ?
    C3 C4 C5 C6 . . . . 0.3(3) ?
    C2 C1 C6 C5 . . . . -0.5(2) ?
    S1 C1 C6 C5 . . . . 179.01(12) ?
    C2 C1 C6 C7 . . . . -179.49(15) ?
    S1 C1 C6 C7 . . . . 0.06(18) ?
    C4 C5 C6 C1 . . . . 0.0(2) ?
    C4 C5 C6 C7 . . . . 178.74(17) ?
    C8 N1 C7 O1 . . . . 0.3(3) ?
    S1 N1 C7 O1 . . . . -178.81(14) ?
    C8 N1 C7 C6 . . . . 179.77(14) ?
    S1 N1 C7 C6 . . . . 0.63(18) ?
    C1 C6 C7 O1 . . . . 178.96(17) ?
    C5 C6 C7 O1 . . . . 0.1(3) ?
    C1 C6 C7 N1 . . . . -0.4(2) ?
    C5 C6 C7 N1 . . . . -179.27(15) ?
    C7 N1 C8 C9 . . . . -80.1(2) ?
    S1 N1 C8 C9 . . . . 99.03(15) ?
    N1 C8 C9 O2 . . . . -8.2(2) ?
    N1 C8 C9 O3 . . . . 172.04(14) ?
loop_
    _geom_hbond_atom_site_label_D
    _geom_hbond_atom_site_label_H
    _geom_hbond_atom_site_label_A
    _geom_hbond_site_symmetry_A
    _geom_hbond_distance_DH
    _geom_hbond_distance_HA
    _geom_hbond_distance_DA
    _geom_hbond_angle_DHA
    O3 H3O O1 3_656 0.86(3) 1.72(3) 2.581(2) 173(3)
    C2 H2 O2 4_566 0.95 2.60 3.310(2) 132
    C8 H8A O2 1_655 0.99 2.34 3.246(2) 152
data_global
_journal_date_recd_electronic     2011-10-28
_journal_date_accepted     2011-11-09
_journal_name_full     'Acta Crystallographica, Section E'
_journal_year     2011
_journal_volume     67
_journal_issue     12
_journal_page_first     o3295
_journal_page_last     o3295
_journal_paper_category     QO
_journal_coeditor_code     LH5367
_publ_contact_author_name     'Qiang Lin'
_publ_contact_author_address
;
Key Lab of Tropical Pharmaceutical Herb Chemistry of Hainan Province, Hainan
 Normal University, Haikou 571100, China
;
_publ_contact_author_email     'linqianggroup@163.com'
_publ_contact_author_fax     ?
_publ_contact_author_phone     ?
_publ_section_title
;
2-(3-Oxo-2,3-dihydro-1,2-benzothiazol-2-yl)acetic acid
;
loop_
    _publ_author_name
    _publ_author_footnote
    _publ_author_address
    'Wang, Xiang-hui' .
;
Institute of Environmental Science and Engineering
Kunming University of Science and Technology, Kunming 650093
People's Republic of China
;
    'Yang, Jian-Xin' .
;
College of Materials and Chemical Engineering
Hainan University, Haikou 570228,
People's Republic of China
;
    'You, Cheng-hang' .
;
College of Materials and Chemical Engineering
Hainan University, Haikou 570228,
People's Republic of China
;
    'Tan, Xue-mei' .
;
College of Materials and Chemical Engineering
Hainan University, Haikou 570228,
People's Republic of China
;
    'Lin, Qiang' .
;
College of Chemistry and Chemical Engineering
Hainan Normal University, Haikou 571100, People's Republic of China
;
