# Supplementary material for: 2-(3-Oxo-2,3-dihydro-1,2-benzothia­zol-2-yl)acetic acid
Source: Acta Crystallogr Sect E Struct Rep Online. 2011 Nov 12;67(Pt 12):o3295. doi: 10.1107/S1600536811047490 (PMC3238948; doi:10.1107/S1600536811047490)
Supplement: Supplementary file 2 [file e-67-o3295-Isup2.hkl]

# 
# h,k,l, Fc-squared, Fo-squared, sigma(Fo-squared) and status flag 
# 
data_I
_shelx_title ' Y2926 in P2(1)2(1)2(1)' 
_shelx_refln_list_code          4 
_shelx_F_calc_maximum      123.50 
_exptl_crystal_F_000       432.00 
_reflns_d_resolution_high  0.7303 
 
loop_ 
 _symmetry_equiv_pos_as_xyz 
 'x, y, z' 
 '-x+1/2, -y, z+1/2' 
 '-x, y+1/2, -z+1/2' 
 'x+1/2, -y+1/2, -z' 
 
_cell_length_a     4.7774 
_cell_length_b    11.3674 
_cell_length_c    16.1593 
_cell_angle_alpha  90.000 
_cell_angle_beta   90.000 
_cell_angle_gamma  90.000 
 
_shelx_F_squared_multiplier     1.000 
 
loop_ 
 _refln_index_h 
 _refln_index_k 
 _refln_index_l 
 _refln_F_squared_calc 
 _refln_F_squared_meas 
 _refln_F_squared_sigma 
 _refln_observed_status 
   2   0   0      881.71      789.23      8.78 o 
   6   0   0       31.02       24.14      9.29 o 
   1   1   0       11.26       10.71      1.71 o 
   2   1   0     1286.89     1255.95     12.63 o 
   3   1   0       86.28       83.49      4.00 o 
   4   1   0      243.98      244.25      7.39 o 
   5   1   0        0.84        4.95      3.09 o 
   6   1   0      128.62      111.80     23.86 o 
   0   2   0     1394.02     1450.14     10.40 o 
   1   2   0      433.32      412.55      4.92 o 
   2   2   0     2749.05     2947.84     20.18 o 
   3   2   0      144.15      120.24      4.07 o 
   4   2   0       97.97       94.57      6.04 o 
   5   2   0      117.08      137.92      8.65 o 
   6   2   0       29.25       38.05      7.97 o 
   1   3   0      581.24      568.07      7.63 o 
   2   3   0       11.74       14.88      2.81 o 
   3   3   0       24.70       29.44      3.56 o 
   4   3   0      550.96      543.92     19.33 o 
   5   3   0       11.90       11.85      4.81 o 
   6   3   0       16.61       11.32      6.55 o 
   0   4   0        0.84        1.76      2.50 o 
   1   4   0      399.23      369.87      4.48 o 
   2   4   0     8493.67     9135.40     68.05 o 
   3   4   0       37.26       38.37      3.64 o 
   4   4   0        0.31        6.28      3.11 o 
   5   4   0       11.83       11.82      6.14 o 
   6   4   0        4.17        3.18      4.13 o 
   1   5   0      545.91      534.62     12.02 o 
   2   5   0     2940.88     3050.43     58.23 o 
   3   5   0      156.18      134.43      6.12 o 
   4   5   0      444.90      439.88     16.56 o 
   5   5   0        0.32        8.30      4.79 o 
   6   5   0      232.09      232.94     13.02 o 
   0   6   0     1458.43     1374.37     22.34 o 
   1   6   0       50.30       53.53      3.62 o 
   2   6   0      973.34     1067.24     26.70 o 
   3   6   0      242.11      234.37      8.59 o 
   4   6   0        6.49       11.23      5.37 o 
   5   6   0      208.15      216.69     11.45 o 
   1   7   0     1015.32     1019.12     15.56 o 
   2   7   0       41.61       40.27      4.90 o 
   3   7   0      815.20      810.54     13.17 o 
   4   7   0      252.60      264.50     12.11 o 
   5   7   0       10.46       15.89      6.02 o 
   0   8   0     2500.17     2816.90     40.37 o 
   1   8   0        8.74        5.99      4.04 o 
   2   8   0      117.44      105.60      6.55 o 
   3   8   0      362.38      367.73     11.92 o 
   4   8   0       84.75       79.91      8.62 o 
   5   8   0       37.90       33.84      7.11 o 
   1   9   0       29.28       36.12      5.92 o 
   2   9   0        1.32        4.29      3.57 o 
   3   9   0        0.15        3.91      2.49 o 
   4   9   0      996.72      995.85     61.77 o 
   5   9   0        4.01       12.97      5.48 o 
   0  10   0       42.25       47.45      8.29 o 
   1  10   0       15.74       19.83      4.88 o 
   2  10   0      209.55      202.16      8.23 o 
   3  10   0       26.09       25.04      6.11 o 
   4  10   0      219.60      216.02     12.80 o 
   5  10   0        4.07        6.03     10.87 o 
   1  11   0      237.71      238.14     10.80 o 
   2  11   0       21.06       18.68      5.41 o 
   3  11   0       39.99       39.24      7.25 o 
   4  11   0      151.38      162.96     11.58 o 
   0  12   0      154.87      162.20     12.20 o 
   1  12   0       45.90       52.27      7.22 o 
   2  12   0       71.47       73.60      6.21 o 
   3  12   0       98.50      103.41      9.38 o 
   4  12   0       10.40       11.53      7.50 o 
   1  13   0        6.67        8.63      4.11 o 
   2  13   0      547.10      554.02     28.66 o 
   3  13   0       12.34       12.53      7.30 o 
   0  14   0      128.61      128.22     11.92 o 
   1  14   0        0.05        4.65      3.90 o 
   2  14   0       21.16       27.08      8.23 o 
   1  15   0       21.50       25.97      6.73 o 
   1   0   1     1189.37     1274.78      9.17 o 
   2   0   1      272.88      248.07      3.56 o 
   3   0   1      219.23      219.45      5.39 o 
   4   0   1       98.85       95.86      5.69 o 
   5   0   1        1.43        4.89      3.10 o 
   6   0   1       90.45      102.86     11.87 o 
  -6   1   1       36.24       34.86      7.70 o 
  -5   1   1      145.15      136.17     11.59 o 
  -4   1   1      129.54      141.59     10.22 o 
  -3   1   1     1604.83     1692.80     18.72 o 
  -2   1   1      204.01      203.52      3.07 o 
  -1   1   1     4488.20     4591.42     39.63 o 
   1   1   1     4502.09     4552.96     22.64 o 
   2   1   1      215.57      213.49      4.42 o 
   3   1   1     1617.08     1775.84     35.97 o 
   4   1   1      126.19      126.98      6.63 o 
   5   1   1      139.57      134.56      5.37 o 
   6   1   1       36.99       38.21      7.63 o 
  -6   2   1       32.40       19.90      7.26 o 
  -5   2   1       46.74       49.39      6.41 o 
  -4   2   1       23.58       24.11      3.36 o 
  -3   2   1      595.40      607.47      9.64 o 
  -2   2   1      257.43      290.99      3.95 o 
  -1   2   1    15243.85    15354.80     75.65 o 
   0   2   1      248.43      214.28      2.42 o 
   1   2   1    15253.31    15156.48     53.82 o 
   2   2   1      255.43      285.14      4.51 o 
   3   2   1      594.64      599.42     13.60 o 
   4   2   1       24.45       20.86      4.33 o 
   5   2   1       47.07       42.87      4.32 o 
   6   2   1       32.90       29.20      8.71 o 
  -6   3   1       59.91       78.94     10.81 o 
  -5   3   1      402.77      420.02     13.67 o 
  -4   3   1      106.60       94.32      4.85 o 
  -3   3   1      295.22      282.23      7.06 o 
  -2   3   1      203.07      194.96      3.70 o 
  -1   3   1     8765.59     8862.66     81.36 o 
   0   3   1        9.62        8.47      1.81 o 
   1   3   1     8772.57     8817.22    223.71 o 
   2   3   1      209.27      206.78      4.43 o 
   3   3   1      309.40      292.06      6.04 o 
   4   3   1      104.14      102.13      5.61 o 
   5   3   1      395.91      410.86     13.86 o 
   6   3   1       59.05       59.52     13.30 o 
  -6   4   1       96.97      119.39     12.14 o 
  -5   4   1       69.88       73.91      7.70 o 
  -4   4   1      425.98      428.11     13.96 o 
  -3   4   1       26.76       23.90      3.27 o 
  -2   4   1      322.57      319.51      6.98 o 
  -1   4   1      799.77      845.05      8.93 o 
   0   4   1     1105.80     1112.39     10.27 o 
   1   4   1      812.83      852.67      6.94 o 
   2   4   1      308.07      299.27      8.44 o 
   3   4   1       26.64       28.79      2.82 o 
   4   4   1      412.94      413.62     20.38 o 
   5   4   1       69.30       69.01      7.26 o 
   6   4   1       95.70       96.31      8.73 o 
  -6   5   1        3.79        5.21      4.30 o 
  -5   5   1       41.78       33.76      5.37 o 
  -4   5   1       35.72       39.11      6.89 o 
  -3   5   1       15.46       18.37      2.36 o 
  -2   5   1      616.33      573.53      8.28 o 
  -1   5   1      759.65      830.79     10.41 o 
   0   5   1      397.33      368.11      5.07 o 
   1   5   1      760.86      861.90     16.15 o 
   2   5   1      615.67      584.57     10.21 o 
   3   5   1       14.49       21.11      2.84 o 
   4   5   1       34.26       27.52      3.67 o 
   5   5   1       42.12       45.52      6.78 o 
   6   5   1        3.47       11.75      6.91 o 
  -6   6   1       22.45       25.29     11.03 o 
  -5   6   1       85.46       77.43      9.44 o 
  -4   6   1       78.27       93.78      8.43 o 
  -3   6   1     1360.18     1345.35     22.52 o 
  -2   6   1      122.82      122.18      4.90 o 
  -1   6   1     1535.41     1553.63     17.27 o 
   0   6   1     2285.97     2430.48     26.19 o 
   1   6   1     1535.69     1533.41     26.57 o 
   2   6   1      121.89      124.59      5.99 o 
   3   6   1     1352.25     1370.44     18.68 o 
   4   6   1       76.98       70.94      4.93 o 
   5   6   1       85.38       90.67     14.05 o 
   6   6   1       22.19       10.95     11.05 o 
  -5   7   1      203.70      212.69     14.66 o 
  -4   7   1        5.57        6.80      4.78 o 
  -3   7   1     1460.05     1463.99     33.06 o 
  -2   7   1      429.96      428.73     10.29 o 
  -1   7   1       87.30       93.68      5.69 o 
   0   7   1       12.74       11.95      4.01 o 
   1   7   1       87.85      106.96      6.25 o 
   2   7   1      423.11      380.74     20.40 o 
   3   7   1     1456.98     1482.81     26.65 o 
   4   7   1        5.55        8.31      6.19 o 
   5   7   1      204.52      216.20     11.80 o 
  -5   8   1       17.74       22.69      8.05 o 
  -4   8   1       50.09       67.21      7.99 o 
  -3   8   1      317.56      292.51     14.43 o 
  -2   8   1       22.28       23.40      4.11 o 
  -1   8   1      228.36      205.24      9.31 o 
   0   8   1       47.30       53.26      6.10 o 
   1   8   1      221.83      198.16     10.38 o 
   2   8   1       22.57       19.78      5.12 o 
   3   8   1      311.07      294.98      9.06 o 
   4   8   1       47.60       53.34      8.98 o 
   5   8   1       17.48       21.52      6.47 o 
  -5   9   1        1.12        5.91      5.35 o 
  -4   9   1       94.32       89.34      8.60 o 
  -3   9   1      103.78       95.33      8.27 o 
  -2   9   1      319.17      308.17      9.17 o 
  -1   9   1       33.73       36.66      5.48 o 
   0   9   1      483.35      466.87     16.19 o 
   1   9   1       33.47       41.25      5.92 o 
   2   9   1      312.87      306.27      9.98 o 
   3   9   1      102.84      113.39      6.46 o 
   4   9   1       93.90       98.03     11.90 o 
   5   9   1        1.28        6.66      4.97 o 
  -5  10   1      108.10       91.08     16.59 o 
  -4  10   1      153.72      168.79     13.81 o 
  -3  10   1       48.06       48.70      7.21 o 
  -2  10   1       21.06       27.96      4.40 o 
  -1  10   1      655.59      660.13     13.79 o 
   0  10   1      321.00      320.88     12.05 o 
   1  10   1      651.63      651.24     15.19 o 
   2  10   1       20.94       28.32      5.02 o 
   3  10   1       52.12       54.71      5.20 o 
   4  10   1      154.12      165.12     11.34 o 
   5  10   1      108.03      105.82     16.95 o 
  -4  11   1       35.31       42.08      8.40 o 
  -3  11   1      253.89      271.78     17.68 o 
  -2  11   1       44.89       40.88      5.03 o 
  -1  11   1      162.18      167.24      9.35 o 
   0  11   1        0.65        4.00      4.18 o 
   1  11   1      161.51      161.80      8.76 o 
   2  11   1       45.03       39.17      5.01 o 
   3  11   1      249.48      254.07     12.75 o 
   4  11   1       35.37       46.46      8.00 o 
  -4  12   1       32.87       31.88      7.68 o 
  -3  12   1      100.88       93.05      8.49 o 
  -2  12   1       14.31       16.15      3.85 o 
  -1  12   1       44.27       49.37      7.25 o 
   0  12   1        9.84       12.12      4.66 o 
   1  12   1       41.33       34.94      6.56 o 
   2  12   1       13.38       13.40      4.39 o 
   3  12   1      102.42       95.72      8.72 o 
   4  12   1       31.69       29.88      8.22 o 
  -3  13   1       42.34       45.43      7.20 o 
  -2  13   1      102.41      107.33     10.93 o 
  -1  13   1       43.84       44.60      7.09 o 
   0  13   1      106.19      105.73      8.17 o 
   1  13   1       43.85       42.69      6.93 o 
   2  13   1       99.03       97.91     11.39 o 
   3  13   1       42.06       52.90      8.02 o 
  -2  14   1       81.74       66.38     10.60 o 
  -1  14   1       18.66       20.42      4.95 o 
   0  14   1       25.34       28.70      6.74 o 
   1  14   1       18.78       17.75      4.64 o 
   2  14   1       83.57       72.52      9.62 o 
  -1  15   1       69.66       56.52      6.56 o 
   0  15   1       21.69       17.01      5.23 o 
   1  15   1       69.18       72.77      8.30 o 
   1   0   2     1936.07     1923.77      8.95 o 
   2   0   2      659.51      614.94      8.61 o 
   3   0   2      591.32      651.58      9.34 o 
   4   0   2       95.59       86.34      5.87 o 
   5   0   2      197.36      190.45      7.64 o 
   6   0   2       16.76       16.17     11.99 o 
  -6   1   2       59.61       50.52      8.95 o 
  -5   1   2       90.58       99.23      6.25 o 
  -4   1   2      546.30      573.81     12.00 o 
  -3   1   2      144.20      138.29      5.03 o 
  -2   1   2      181.49      154.92      3.23 o 
  -1   1   2      913.24      876.96      9.72 o 
   0   1   2      182.63      175.63      4.09 o 
   1   1   2      923.10      893.99      6.57 o 
   2   1   2      182.99      152.94      3.52 o 
   3   1   2      142.47      130.55      4.85 o 
   4   1   2      546.01      561.44     11.14 o 
   5   1   2       90.76       90.16      6.94 o 
   6   1   2       57.26       58.09      8.85 o 
  -6   2   2       20.78       26.52      7.63 o 
  -5   2   2      247.03      244.38     10.42 o 
  -4   2   2       10.95       17.64      4.63 o 
  -3   2   2      348.48      322.56      7.04 o 
  -2   2   2       12.04       11.74      1.23 o 
  -1   2   2      148.25      143.99      1.76 o 
   0   2   2     4717.47     4694.97     31.96 o 
   1   2   2      147.21      144.01      3.92 o 
   2   2   2       11.41       10.86      1.35 o 
   3   2   2      336.77      302.12      8.40 o 
   4   2   2       10.92       12.18      2.75 o 
   5   2   2      238.85      245.78      8.46 o 
   6   2   2       20.61       22.95      5.33 o 
  -6   3   2       85.81      117.36     12.93 o 
  -5   3   2       40.35       36.01      5.81 o 
  -4   3   2      236.52      222.24      9.74 o 
  -3   3   2      853.12      812.97      9.45 o 
  -2   3   2      473.29      496.74      5.95 o 
  -1   3   2     1378.26     1380.62     16.17 o 
   0   3   2      192.81      195.85      6.69 o 
   1   3   2     1409.20     1406.81     10.53 o 
   2   3   2      484.54      508.69      9.73 o 
   3   3   2      849.35      816.14     13.47 o 
   4   3   2      236.12      217.38      7.22 o 
   5   3   2       39.82       30.81      5.80 o 
   6   3   2       85.14       84.40      8.83 o 
  -6   4   2       45.36       52.31      9.41 o 
  -5   4   2      112.06      123.44      8.83 o 
  -4   4   2      184.60      184.14      9.91 o 
  -3   4   2      121.60      120.12      4.68 o 
  -2   4   2     2472.74     2650.24     26.92 o 
  -1   4   2      940.87     1007.23     17.13 o 
   0   4   2     5993.42     6055.30     27.66 o 
   1   4   2      936.79     1014.66      9.72 o 
   2   4   2     2473.47     2592.67     35.84 o 
   3   4   2      122.78      113.18      6.47 o 
   4   4   2      182.81      175.63      7.21 o 
   5   4   2      111.29      109.28      8.06 o 
   6   4   2       44.81       41.21     10.22 o 
  -6   5   2      218.02      249.68     17.19 o 
  -5   5   2       24.36       18.77     13.15 o 
  -4   5   2      113.70      117.98     10.96 o 
  -3   5   2      186.85      192.53      5.01 o 
  -2   5   2      483.23      460.65      9.05 o 
  -1   5   2       84.10       82.47      5.36 o 
   0   5   2        0.69        1.98      1.55 o 
   1   5   2       79.25       78.48      3.75 o 
   2   5   2      486.15      457.95      7.35 o 
   3   5   2      181.99      179.24      4.59 o 
   4   5   2      107.46      110.97      5.98 o 
   5   5   2       24.41       22.09      6.49 o 
   6   5   2      217.61      227.37     18.60 o 
  -6   6   2        6.78       -0.11      6.50 o 
  -5   6   2      134.54      139.49      9.73 o 
  -4   6   2      173.80      174.64     10.14 o 
  -3   6   2       51.15       52.24      3.77 o 
  -2   6   2       24.35       18.29      3.78 o 
  -1   6   2      490.42      482.30      8.76 o 
   0   6   2      293.17      297.69      7.42 o 
   1   6   2      483.28      491.13      8.08 o 
   2   6   2       24.85       17.93      4.47 o 
   3   6   2       44.25       44.60      5.30 o 
   4   6   2      171.00      153.72      6.73 o 
   5   6   2      129.67      161.81     10.68 o 
   6   6   2        6.62       11.85      8.84 o 
  -5   7   2       47.73       39.27      6.79 o 
  -4   7   2       30.19       33.66      6.43 o 
  -3   7   2       95.04       87.34      6.98 o 
  -2   7   2      554.11      565.89     12.30 o 
  -1   7   2      278.55      267.60      9.30 o 
   0   7   2      314.47      341.37      9.31 o 
   1   7   2      259.31      248.06      6.61 o 
   2   7   2      554.33      561.90     12.97 o 
   3   7   2       87.90       84.33      5.80 o 
   4   7   2       30.09       31.38      4.30 o 
   5   7   2       47.56       41.95      6.81 o 
  -5   8   2       33.51       40.96      7.72 o 
  -4   8   2      118.21      125.63      9.41 o 
  -3   8   2       48.71       47.06      4.98 o 
  -2   8   2      609.82      577.95     11.61 o 
  -1   8   2       17.91       15.28      4.67 o 
   0   8   2     1343.14     1357.62     22.42 o 
   1   8   2       16.92       17.34      4.94 o 
   2   8   2      607.94      621.53     13.16 o 
   3   8   2       49.27       48.55      4.98 o 
   4   8   2      118.53      127.12     11.12 o 
   5   8   2       34.06       47.22      7.43 o 
  -5   9   2       15.37        8.91      5.05 o 
  -4   9   2      717.91      744.83     20.32 o 
  -3   9   2       11.91       12.69      5.65 o 
  -2   9   2      308.30      307.08      9.77 o 
  -1   9   2      223.66      214.96      9.89 o 
   0   9   2        0.02        0.92      4.10 o 
   1   9   2      220.47      217.66      8.99 o 
   2   9   2      303.06      302.83      9.56 o 
   3   9   2       11.36       14.26      4.05 o 
   4   9   2      714.13      725.99     24.73 o 
   5   9   2       15.61       12.22      5.17 o 
  -4  10   2       14.20       18.28      7.02 o 
  -3  10   2      191.53      188.21     11.14 o 
  -2  10   2      141.25      125.48      7.17 o 
  -1  10   2        8.64        6.87      3.75 o 
   0  10   2      354.74      345.59     10.63 o 
   1  10   2        9.22        6.18      4.71 o 
   2  10   2      134.22      114.68      7.17 o 
   3  10   2      187.71      188.83     10.51 o 
   4  10   2       14.34       23.78      6.73 o 
  -4  11   2       19.02       11.01      5.78 o 
  -3  11   2      119.77      131.73     10.13 o 
  -2  11   2       66.36       66.94      5.86 o 
  -1  11   2      241.86      246.19     10.02 o 
   0  11   2       96.74      103.90      6.93 o 
   1  11   2      240.12      252.62      9.95 o 
   2  11   2       65.72       61.23      5.78 o 
   3  11   2      119.42      136.88      9.95 o 
   4  11   2       19.25       22.11      6.62 o 
  -4  12   2        3.56       14.19      8.35 o 
  -3  12   2        9.97       19.29      6.60 o 
  -2  12   2      102.19      100.52      8.75 o 
  -1  12   2      143.71      134.65      7.59 o 
   0  12   2      381.60      384.17     12.07 o 
   1  12   2      146.44      129.02      7.63 o 
   2  12   2       99.67      103.20      7.30 o 
   3  12   2        9.79       11.93      5.20 o 
   4  12   2        3.93        3.77      4.24 o 
  -3  13   2       33.16       42.62     10.94 o 
  -2  13   2      104.38       88.63     11.27 o 
  -1  13   2       17.43       24.85      6.07 o 
   0  13   2       13.68       10.19      4.50 o 
   1  13   2       17.28       17.08      5.54 o 
   2  13   2      102.46      101.46      8.38 o 
   3  13   2       33.64       34.08      7.74 o 
  -2  14   2      106.58       96.94     11.82 o 
  -1  14   2       29.30       37.79      7.50 o 
   0  14   2        5.11       19.05      6.21 o 
   1  14   2       29.46       29.85      5.55 o 
   2  14   2      105.14       80.89     15.51 o 
  -1  15   2      157.02      148.22     13.56 o 
   0  15   2       89.63       76.27      9.71 o 
   1  15   2      156.53      151.72     14.31 o 
   1   0   3       24.67       24.13      1.61 o 
   2   0   3       51.98       62.96      2.48 o 
   3   0   3      221.38      218.07      6.93 o 
   4   0   3      859.87      824.66     14.19 o 
   5   0   3       37.75       33.83      6.95 o 
   6   0   3       43.48       74.18     16.45 o 
  -6   1   3       26.71       19.82      6.56 o 
  -5   1   3      570.49      591.47     17.46 o 
  -4   1   3      127.73      127.63      7.46 o 
  -3   1   3      171.11      160.90      4.97 o 
  -2   1   3     1119.86     1077.87     18.97 o 
  -1   1   3     1710.20     1674.17      9.39 o 
   0   1   3      467.82      463.06      4.00 o 
   1   1   3     1700.84     1668.40     14.13 o 
   2   1   3     1123.98     1099.60      7.05 o 
   3   1   3      167.95      168.35      4.19 o 
   4   1   3      126.21      116.41      6.12 o 
   5   1   3      574.32      568.63     16.25 o 
   6   1   3       27.61       20.20      6.52 o 
  -6   2   3       26.97       18.26      7.17 o 
  -5   2   3       25.62       28.74      5.05 o 
  -4   2   3      126.41      126.63      8.74 o 
  -3   2   3      452.03      432.13     12.76 o 
  -2   2   3      577.58      614.91      8.77 o 
  -1   2   3      804.47      802.04      5.68 o 
   0   2   3     2348.27     2395.28     19.85 o 
   1   2   3      811.69      794.82      7.85 o 
   2   2   3      573.53      619.31     13.60 o 
   3   2   3      451.19      418.45     13.66 o 
   4   2   3      125.26      127.87      5.15 o 
   5   2   3       25.75       34.21      7.84 o 
   6   2   3       27.47       21.53      5.53 o 
  -6   3   3       26.55       21.21     10.65 o 
  -5   3   3       84.42       97.12     10.08 o 
  -4   3   3       31.09       40.04      5.50 o 
  -3   3   3      908.91      902.97     14.69 o 
  -2   3   3       32.70       28.89      3.07 o 
  -1   3   3     1328.03     1404.59     13.14 o 
   0   3   3     2099.73     2058.36     11.89 o 
   1   3   3     1321.81     1378.51     15.77 o 
   2   3   3       28.87       26.37      2.82 o 
   3   3   3      896.17      898.72     16.00 o 
   4   3   3       29.55       23.81      4.12 o 
   5   3   3       81.81       92.49      7.25 o 
   6   3   3       26.93       22.13      8.68 o 
  -6   4   3      185.73      195.94     23.02 o 
  -5   4   3       41.92       34.61      6.49 o 
  -4   4   3       13.88        7.92      4.61 o 
  -3   4   3      324.09      326.90      9.80 o 
  -2   4   3       61.61       54.04      1.87 o 
  -1   4   3      187.16      189.33      2.94 o 
   0   4   3      313.88      322.97      4.32 o 
   1   4   3      181.42      191.60      5.05 o 
   2   4   3       60.75       51.20      4.53 o 
   3   4   3      323.19      341.10     10.37 o 
   4   4   3       10.62        7.17      3.04 o 
   5   4   3       41.29       55.41      7.64 o 
   6   4   3      186.64      185.61     12.90 o 
  -6   5   3       46.60       61.13     20.28 o 
  -5   5   3       89.58       92.66      8.14 o 
  -4   5   3      130.98      125.97     12.70 o 
  -3   5   3      419.97      409.35     12.90 o 
  -2   5   3      389.21      365.66      8.18 o 
  -1   5   3      169.62      181.75      4.47 o 
   0   5   3      465.15      398.52      5.91 o 
   1   5   3      171.79      193.87      6.10 o 
   2   5   3      377.07      345.33      9.76 o 
   3   5   3      422.52      404.97     10.01 o 
   4   5   3      127.50      112.50      6.18 o 
   5   5   3       90.72       91.56      8.74 o 
   6   5   3       47.53       46.21      7.84 o 
  -5   6   3       42.57       46.28      9.03 o 
  -4   6   3       87.72       75.91      7.26 o 
  -3   6   3      389.98      381.11     10.46 o 
  -2   6   3       63.71       59.18      4.19 o 
  -1   6   3     1498.63     1501.02     34.49 o 
   0   6   3       17.09        9.28      3.37 o 
   1   6   3     1501.26     1536.90     18.17 o 
   2   6   3       66.45       75.58      5.15 o 
   3   6   3      395.07      385.48     21.04 o 
   4   6   3       90.51       91.23      5.74 o 
   5   6   3       42.57       59.42      7.77 o 
  -5   7   3      317.10      355.55     17.57 o 
  -4   7   3       13.79       17.05      8.25 o 
  -3   7   3       56.59       64.45      9.02 o 
  -2   7   3        4.10        5.48      2.11 o 
  -1   7   3      907.46      890.92     13.93 o 
   0   7   3        0.01        3.99      3.63 o 
   1   7   3      903.41      917.97     14.86 o 
   2   7   3        3.55        3.38      3.81 o 
   3   7   3       50.14       59.00      5.16 o 
   4   7   3       13.84       10.77      3.55 o 
   5   7   3      312.12      325.96     14.08 o 
  -5   8   3       94.98      113.77     12.61 o 
  -4   8   3      270.45      288.73     16.00 o 
  -3   8   3       11.82       15.61      5.90 o 
  -2   8   3      284.99      266.13      9.23 o 
  -1   8   3      304.94      300.64      8.81 o 
   0   8   3      360.45      395.97     10.46 o 
   1   8   3      305.50      314.41      9.42 o 
   2   8   3      279.54      269.87      9.69 o 
   3   8   3       10.94       12.13      4.10 o 
   4   8   3      266.79      273.54     12.53 o 
   5   8   3       95.91      107.91      9.96 o 
  -5   9   3       36.36       57.26      9.10 o 
  -4   9   3       83.75       79.88     11.71 o 
  -3   9   3       17.85       13.62      7.56 o 
  -2   9   3       41.68       36.96      5.82 o 
  -1   9   3       89.29       88.41      6.86 o 
   0   9   3      304.88      281.13      9.49 o 
   1   9   3       90.01       87.19      6.69 o 
   2   9   3       37.13       32.82      5.16 o 
   3   9   3       18.27       25.18      4.51 o 
   4   9   3       83.74       76.76     10.55 o 
   5   9   3       37.04       41.37      7.90 o 
  -4  10   3       34.42       45.45      6.98 o 
  -3  10   3      119.69      123.04     11.92 o 
  -2  10   3       99.63       88.45      6.74 o 
  -1  10   3      689.42      693.32     16.60 o 
   0  10   3        0.31        7.79      6.42 o 
   1  10   3      687.81      683.97     25.91 o 
   2  10   3       99.05      101.08      6.88 o 
   3  10   3      117.17      122.17      7.26 o 
   4  10   3       34.61       48.19      7.88 o 
  -4  11   3       53.47       73.69     10.43 o 
  -3  11   3      234.89      252.45     13.15 o 
  -2  11   3       41.81       42.94      6.04 o 
  -1  11   3       39.14       36.50      6.46 o 
   0  11   3        0.37        3.56      5.08 o 
   1  11   3       38.13       43.61      6.42 o 
   2  11   3       41.44       37.45      5.47 o 
   3  11   3      234.24      246.48      9.63 o 
   4  11   3       54.21       61.97      8.43 o 
  -4  12   3      129.91      133.59     12.83 o 
  -3  12   3       91.65       95.79      9.36 o 
  -2  12   3       54.63       64.08      8.02 o 
  -1  12   3       99.27       93.56      7.59 o 
   0  12   3        2.23       12.33      6.52 o 
   1  12   3       96.09       99.76      8.28 o 
   2  12   3       54.19       53.37      6.01 o 
   3  12   3       89.23       98.71      8.94 o 
  -3  13   3       45.96       46.48      8.02 o 
  -2  13   3      334.85      326.62     14.03 o 
  -1  13   3      123.30      120.23      8.92 o 
   0  13   3      308.85      309.66     11.43 o 
   1  13   3      122.61      120.57      9.22 o 
   2  13   3      338.17      310.15     12.51 o 
   3  13   3       46.76       48.56      7.19 o 
  -2  14   3        1.01        3.47      5.68 o 
  -1  14   3      137.57      135.81      8.78 o 
   0  14   3        7.20       12.74      5.45 o 
   1  14   3      138.00      136.39      8.58 o 
   2  14   3        1.36        2.87      3.91 o 
  -1  15   3      104.78       92.62     10.36 o 
   0  15   3       29.22       29.76      5.61 o 
   1  15   3      104.54       96.31      7.81 o 
   0   0   4      450.13      461.94      8.12 o 
   1   0   4        4.61        8.66      1.31 o 
   2   0   4     3422.36     3519.32     28.92 o 
   3   0   4       18.05       16.03      3.58 o 
   4   0   4        1.63        7.30      3.40 o 
   5   0   4       70.05       80.30     11.80 o 
   6   0   4       53.95       35.83     12.13 o 
  -6   1   4      236.88      243.57     16.82 o 
  -5   1   4       10.00       10.21      4.19 o 
  -4   1   4      722.96      729.91     15.96 o 
  -3   1   4       64.50       66.49      4.58 o 
  -2   1   4      369.01      359.41      8.37 o 
  -1   1   4      676.05      687.77      5.16 o 
   0   1   4      467.54      500.49      6.05 o 
   1   1   4      648.76      667.99      7.23 o 
   2   1   4      358.90      354.98      4.38 o 
   3   1   4       64.60       63.93      3.10 o 
   4   1   4      715.61      694.70     10.99 o 
   5   1   4       10.28        8.51      5.79 o 
   6   1   4      235.16      250.45     13.78 o 
  -6   2   4       57.25       41.27     10.68 o 
  -5   2   4      240.31      242.95     10.03 o 
  -4   2   4      518.48      516.07     12.89 o 
  -3   2   4      215.62      208.43      9.55 o 
  -2   2   4      575.90      597.22      9.83 o 
  -1   2   4       16.45       16.06      1.37 o 
   0   2   4     1801.26     1780.90     12.20 o 
   1   2   4       15.62       14.19      1.20 o 
   2   2   4      573.33      574.01      8.01 o 
   3   2   4      211.04      195.41      5.23 o 
   4   2   4      520.03      490.02     12.92 o 
   5   2   4      251.05      246.99     13.86 o 
   6   2   4       56.13       48.43     14.95 o 
  -6   3   4      185.53      184.52     14.25 o 
  -5   3   4       69.43       78.40      7.50 o 
  -4   3   4      391.67      388.54     17.31 o 
  -3   3   4       63.05       62.25      7.64 o 
  -2   3   4      976.86     1014.43     18.76 o 
  -1   3   4      467.73      461.91      4.37 o 
   0   3   4        3.68        1.67      1.35 o 
   1   3   4      439.62      431.47      5.25 o 
   2   3   4      967.99     1021.93     21.31 o 
   3   3   4       59.38       57.98      6.32 o 
   4   3   4      397.45      403.19     20.16 o 
   5   3   4       68.81       67.87      6.23 o 
   6   3   4      188.38      174.90     18.36 o 
  -6   4   4       40.23       43.59      9.57 o 
  -5   4   4       59.53       47.44      6.19 o 
  -4   4   4      368.00      363.79     20.31 o 
  -3   4   4       46.52       49.56      6.55 o 
  -2   4   4       18.12       17.93      4.17 o 
  -1   4   4      167.08      175.50      2.89 o 
   0   4   4     1571.08     1538.30     11.87 o 
   1   4   4      170.13      180.32      4.50 o 
   2   4   4       23.22       23.60      4.28 o 
   3   4   4       44.84       45.95      5.15 o 
   4   4   4      369.55      378.73     12.19 o 
   5   4   4       61.27       61.56      5.67 o 
   6   4   4       40.83       41.70      8.40 o 
  -6   5   4      156.11      154.36     14.05 o 
  -5   5   4        2.43        6.72      5.81 o 
  -4   5   4      154.90      161.81     10.44 o 
  -3   5   4       76.12       84.78      8.62 o 
  -2   5   4      451.22      437.66      5.69 o 
  -1   5   4      623.50      635.99      8.03 o 
   0   5   4      252.73      262.86      6.85 o 
   1   5   4      631.27      649.45     12.02 o 
   2   5   4      438.73      446.20     14.51 o 
   3   5   4       79.26       79.03      6.33 o 
   4   5   4      149.27      147.44     12.63 o 
   5   5   4        2.53        4.44      4.48 o 
   6   5   4      153.93      169.43     14.26 o 
  -5   6   4      261.20      257.92     12.68 o 
  -4   6   4       13.00       18.73      5.38 o 
  -3   6   4      414.30      407.24     17.52 o 
  -2   6   4      869.04      839.06     10.53 o 
  -1   6   4      139.47      130.59      5.00 o 
   0   6   4       18.64       28.25      7.67 o 
   1   6   4      142.19      144.37      5.99 o 
   2   6   4      865.01      869.21     14.56 o 
   3   6   4      413.63      383.13     10.25 o 
   4   6   4       13.89       15.14      6.89 o 
   5   6   4      259.50      279.08     13.58 o 
  -5   7   4        9.95        9.92      4.98 o 
  -4   7   4       33.04       33.04      6.57 o 
  -3   7   4      218.69      229.56     10.46 o 
  -2   7   4      160.48      146.94      5.75 o 
  -1   7   4      809.46      753.16     19.14 o 
   0   7   4     1015.23     1055.06     21.24 o 
   1   7   4      811.22      761.95     13.36 o 
   2   7   4      162.69      152.31      7.19 o 
   3   7   4      222.87      211.51      8.38 o 
   4   7   4       34.41       32.02      4.45 o 
   5   7   4       10.25       12.64      5.36 o 
  -5   8   4      121.94      124.17     10.09 o 
  -4   8   4        2.35        8.89      5.09 o 
  -3   8   4       52.30       41.69      7.71 o 
  -2   8   4      675.98      666.94     14.96 o 
  -1   8   4      151.54      152.03      6.87 o 
   0   8   4      310.15      299.83     10.65 o 
   1   8   4      150.31      151.19      7.28 o 
   2   8   4      678.74      672.26     15.09 o 
   3   8   4       54.30       42.08      4.83 o 
   4   8   4        2.34        5.47      3.74 o 
   5   8   4      121.98      141.10     10.21 o 
  -5   9   4       58.17       75.06      9.11 o 
  -4   9   4       76.18       86.21      8.10 o 
  -3   9   4       80.04       75.08      8.15 o 
  -2   9   4        5.37       10.20      4.22 o 
  -1   9   4       64.35       64.53      7.29 o 
   0   9   4      114.46      108.28      7.17 o 
   1   9   4       65.50       64.08      5.95 o 
   2   9   4        4.04        7.20      4.46 o 
   3   9   4       80.06       66.33      7.04 o 
   4   9   4       75.70       76.77      7.69 o 
   5   9   4       59.10       59.96      8.33 o 
  -4  10   4      112.15      124.14     10.60 o 
  -3  10   4      134.83      131.22      9.60 o 
  -2  10   4        2.66        1.53      3.53 o 
  -1  10   4      317.70      303.64     14.34 o 
   0  10   4      469.03      471.78     12.08 o 
   1  10   4      315.34      289.17     10.14 o 
   2  10   4        3.23        4.56      4.05 o 
   3  10   4      137.57      138.67      7.46 o 
   4  10   4      111.65      107.25     10.14 o 
  -4  11   4       83.69       88.21      9.37 o 
  -3  11   4      125.58      117.98      9.82 o 
  -2  11   4       76.70       74.97      7.96 o 
  -1  11   4      355.21      369.59     11.17 o 
   0  11   4       48.04       45.94      6.40 o 
   1  11   4      359.43      346.10     11.75 o 
   2  11   4       76.87       77.12      6.79 o 
   3  11   4      123.33      107.61      6.68 o 
   4  11   4       84.19      115.76     10.07 o 
  -3  12   4      124.14      126.65     10.27 o 
  -2  12   4      176.92      156.87      9.72 o 
  -1  12   4       29.67       22.12      7.11 o 
   0  12   4      864.91      874.34     17.30 o 
   1  12   4       28.44       30.41      6.56 o 
   2  12   4      180.10      197.32     11.04 o 
   3  12   4      122.87      130.63     10.63 o 
  -3  13   4       46.93       57.97     11.59 o 
  -2  13   4       81.89       87.68     11.19 o 
  -1  13   4      106.23      102.87      7.12 o 
   0  13   4        9.30       16.64      5.92 o 
   1  13   4      106.88       97.44     10.32 o 
   2  13   4       80.70       97.01      8.33 o 
   3  13   4       47.59       54.29     10.90 o 
  -2  14   4      187.08      189.33     11.66 o 
  -1  14   4       30.37       24.86      6.73 o 
   0  14   4        1.02        4.52      4.29 o 
   1  14   4       31.07       24.59      4.93 o 
   2  14   4      189.12      187.18     11.02 o 
  -1  15   4      216.03      246.01     13.72 o 
   0  15   4       25.32       23.70      5.26 o 
   1  15   4      217.06      199.29     15.34 o 
   1   0   5       76.55       77.33      2.04 o 
   2   0   5     1368.10     1398.74     15.48 o 
   3   0   5      456.40      463.09      8.90 o 
   4   0   5       14.83       12.15      3.88 o 
   5   0   5       20.67       22.72      6.01 o 
   6   0   5      217.72      245.60     27.09 o 
  -6   1   5       88.94       80.98      8.03 o 
  -5   1   5      749.16      783.67     20.83 o 
  -4   1   5       96.58       96.99      5.89 o 
  -3   1   5      268.75      256.17      9.57 o 
  -2   1   5       39.38       45.39      1.96 o 
  -1   1   5      309.84      297.26      3.34 o 
   0   1   5     1810.00     1878.14     12.24 o 
   1   1   5      316.23      301.09      3.33 o 
   2   1   5       45.40       51.97      2.08 o 
   3   1   5      274.29      258.64      4.94 o 
   4   1   5       92.63       82.09      4.14 o 
   5   1   5      757.24      763.51     18.41 o 
   6   1   5       87.23      107.69     13.23 o 
  -6   2   5        4.86       16.25      7.54 o 
  -5   2   5       61.37       59.41      6.05 o 
  -4   2   5       10.35       10.14      4.26 o 
  -3   2   5      136.24      134.52      6.62 o 
  -2   2   5      599.14      588.87     13.50 o 
  -1   2   5     1768.70     1739.55      9.48 o 
   0   2   5     1030.94     1062.28      6.54 o 
   1   2   5     1761.79     1741.65     19.76 o 
   2   2   5      605.05      571.34     10.08 o 
   3   2   5      135.38      141.09      8.35 o 
   4   2   5       10.70        7.44      5.71 o 
   5   2   5       60.73       65.72      7.17 o 
   6   2   5        5.07        5.15      6.10 o 
  -6   3   5       18.63       29.44      8.66 o 
  -5   3   5      104.86      104.17      6.64 o 
  -4   3   5       38.98       39.57      5.89 o 
  -3   3   5      693.87      729.90     13.51 o 
  -2   3   5      255.17      260.75      7.56 o 
  -1   3   5      475.80      477.77      4.97 o 
   0   3   5      364.09      392.10      5.07 o 
   1   3   5      474.06      478.01      4.69 o 
   2   3   5      261.50      264.27      9.90 o 
   3   3   5      683.87      713.51     18.14 o 
   4   3   5       41.07       31.87      6.14 o 
   5   3   5      106.78      105.65     11.49 o 
   6   3   5       18.42       20.15      5.94 o 
  -6   4   5       63.03       75.37     10.95 o 
  -5   4   5       29.43       27.99      8.14 o 
  -4   4   5     1249.88     1275.53     19.89 o 
  -3   4   5      283.77      281.81      8.85 o 
  -2   4   5      671.46      721.91     13.93 o 
  -1   4   5     1046.42     1075.11     13.47 o 
   0   4   5       29.27       34.16      2.05 o 
   1   4   5     1038.84     1076.84     16.79 o 
   2   4   5      660.65      695.59     16.42 o 
   3   4   5      283.17      277.29     11.53 o 
   4   4   5     1253.84     1312.71     39.78 o 
   5   4   5       29.75       21.49      4.46 o 
   6   4   5       65.81       68.08      8.04 o 
  -5   5   5       56.87       61.43     11.82 o 
  -4   5   5      177.25      182.80      8.50 o 
  -3   5   5      347.24      341.11     10.24 o 
  -2   5   5      121.20      118.93      5.98 o 
  -1   5   5      422.88      431.74      8.24 o 
   0   5   5     1226.06     1263.27     13.83 o 
   1   5   5      418.21      444.49     11.85 o 
   2   5   5      123.22      114.87      6.51 o 
   3   5   5      348.37      348.93     13.12 o 
   4   5   5      183.02      171.02      9.82 o 
   5   5   5       59.96       53.50      7.57 o 
   6   5   5       19.15       18.16      6.26 o 
  -5   6   5       10.95       12.40      5.17 o 
  -4   6   5       66.19       62.66      8.99 o 
  -3   6   5      400.33      387.17     12.79 o 
  -2   6   5      455.53      452.83      8.71 o 
  -1   6   5      208.81      192.54      5.12 o 
   0   6   5       24.01       40.63      4.33 o 
   1   6   5      211.21      190.96      6.91 o 
   2   6   5      450.39      484.61     12.51 o 
   3   6   5      400.85      375.26     11.16 o 
   4   6   5       66.99       63.26      5.93 o 
   5   6   5       11.19       12.65      6.08 o 
  -5   7   5      217.93      220.84     12.04 o 
  -4   7   5        8.35        7.92      5.23 o 
  -3   7   5       62.72       74.08      8.03 o 
  -2   7   5      103.34       94.68      4.22 o 
  -1   7   5       23.60       27.88      3.15 o 
   0   7   5      205.27      206.11      6.97 o 
   1   7   5       21.79       23.06      4.90 o 
   2   7   5      106.70       93.70      6.10 o 
   3   7   5       64.04       70.96      5.98 o 
   4   7   5        8.66        5.53      3.76 o 
   5   7   5      215.97      211.26     14.20 o 
  -5   8   5       17.77       14.36      5.80 o 
  -4   8   5       96.02       98.75      8.77 o 
  -3   8   5       23.05       25.47      8.81 o 
  -2   8   5      341.02      340.49     10.03 o 
  -1   8   5      308.78      295.34      8.63 o 
   0   8   5       72.44       79.15      6.30 o 
   1   8   5      306.50      289.35      9.44 o 
   2   8   5      351.28      344.93     10.31 o 
   3   8   5       22.86       29.95      4.99 o 
   4   8   5       99.59       94.98      8.31 o 
   5   8   5       17.56       24.23      8.03 o 
  -5   9   5      110.09      132.98     10.78 o 
  -4   9   5        7.83       12.02      5.15 o 
  -3   9   5        6.88       14.16      6.45 o 
  -2   9   5     1241.14     1228.95     24.40 o 
  -1   9   5      550.18      556.29     12.32 o 
   0   9   5      494.54      490.75     11.76 o 
   1   9   5      551.58      558.56     13.18 o 
   2   9   5     1244.53     1239.82     20.75 o 
   3   9   5        6.80        7.12      4.01 o 
   4   9   5        6.82        8.46      5.42 o 
   5   9   5      110.25      116.78     27.34 o 
  -4  10   5      133.77      146.99     10.44 o 
  -3  10   5      113.44      102.17      8.71 o 
  -2  10   5        8.97       15.10      4.31 o 
  -1  10   5      493.93      497.31     12.07 o 
   0  10   5        1.23        7.95      4.40 o 
   1  10   5      498.97      504.10     13.01 o 
   2  10   5        8.20       14.48      4.79 o 
   3  10   5      117.02      115.10      7.09 o 
   4  10   5      134.57      143.36     12.98 o 
  -4  11   5       52.18       54.60      6.86 o 
  -3  11   5      143.18      160.92     10.90 o 
  -2  11   5       58.17       56.09      8.70 o 
  -1  11   5       60.30       62.22      6.66 o 
   0  11   5      588.37      572.97     13.50 o 
   1  11   5       57.37       61.23      7.97 o 
   2  11   5       58.82       57.54      6.63 o 
   3  11   5      141.94      152.64      8.17 o 
   4  11   5       53.00       68.39      8.70 o 
  -3  12   5       93.91       98.14      8.88 o 
  -2  12   5       77.02       76.91      8.79 o 
  -1  12   5      126.14      126.29      8.63 o 
   0  12   5        6.94        8.28      4.77 o 
   1  12   5      132.40      133.70      9.97 o 
   2  12   5       76.77       79.04      7.04 o 
   3  12   5       94.39       93.44      7.30 o 
  -3  13   5       22.47       19.41      6.15 o 
  -2  13   5       21.52       29.47      7.37 o 
  -1  13   5       31.41       28.71      5.74 o 
   0  13   5      691.03      670.78     15.89 o 
   1  13   5       30.52       27.59      7.36 o 
   2  13   5       23.92       17.02      4.75 o 
   3  13   5       23.00       27.50      6.77 o 
  -2  14   5       85.30       95.44     11.23 o 
  -1  14   5      131.50      132.29     10.66 o 
   0  14   5        9.83        9.40      4.56 o 
   1  14   5      132.72      122.81      7.92 o 
   2  14   5       85.60       99.31      9.05 o 
   0  15   5        1.08        3.01      3.73 o 
   0   0   6     5885.61     6225.61     62.06 o 
   1   0   6     1898.81     2078.06     10.84 o 
   2   0   6        0.49        4.52      1.80 o 
   3   0   6        0.01        3.56      2.67 o 
   4   0   6       19.48       21.38      4.09 o 
   5   0   6      418.21      394.84     14.66 o 
   6   0   6        1.75        5.06      3.84 o 
  -6   1   6      139.34      146.97      9.80 o 
  -5   1   6      160.75      162.10     12.89 o 
  -4   1   6       70.32       72.21      5.31 o 
  -3   1   6      180.29      160.91      4.93 o 
  -2   1   6      289.24      273.88      6.80 o 
  -1   1   6       80.11       68.21      1.93 o 
   0   1   6      143.95      157.32      2.82 o 
   1   1   6       84.77       79.16      2.22 o 
   2   1   6      287.19      277.27      6.81 o 
   3   1   6      184.26      167.71      5.43 o 
   4   1   6       67.17       70.87      7.30 o 
   5   1   6      163.42      169.27      9.71 o 
   6   1   6      139.35      138.93     12.56 o 
  -6   2   6       25.26       20.09      5.04 o 
  -5   2   6      475.83      502.77     15.84 o 
  -4   2   6       35.88       33.13      4.94 o 
  -3   2   6     1243.46     1281.85     26.54 o 
  -2   2   6       56.31       56.37      2.86 o 
  -1   2   6     2097.19     2308.06     13.19 o 
   0   2   6        4.41        4.28      1.31 o 
   1   2   6     2108.73     2297.18     12.87 o 
   2   2   6       54.46       54.98      2.07 o 
   3   2   6     1226.75     1237.77     20.31 o 
   4   2   6       36.09       34.96      5.11 o 
   5   2   6      483.05      493.12     15.00 o 
   6   2   6       24.23        4.29      8.46 o 
  -6   3   6       78.12       73.74     16.31 o 
  -5   3   6       20.44       24.01      4.19 o 
  -4   3   6      557.69      564.16     13.02 o 
  -3   3   6       84.16       95.29      5.70 o 
  -2   3   6       77.60       80.80      4.67 o 
  -1   3   6     3671.11     3972.40     27.80 o 
   0   3   6      199.30      221.27      3.31 o 
   1   3   6     3708.58     4046.05     29.30 o 
   2   3   6       81.96       75.58      5.08 o 
   3   3   6       89.32      102.66      6.96 o 
   4   3   6      560.80      544.06     19.12 o 
   5   3   6       21.31       22.49      4.73 o 
   6   3   6       79.56       80.58      8.00 o 
  -6   4   6       13.18       17.10      8.35 o 
  -5   4   6      102.61      104.12      6.77 o 
  -4   4   6      145.04      133.70      6.94 o 
  -3   4   6      524.39      529.01     18.21 o 
  -2   4   6     1247.39     1256.39     22.96 o 
  -1   4   6      304.64      303.74      7.35 o 
   0   4   6      177.54      160.24      3.33 o 
   1   4   6      301.43      304.30      4.93 o 
   2   4   6     1244.13     1196.53     19.18 o 
   3   4   6      528.28      526.50     13.18 o 
   4   4   6      142.22      136.08      8.39 o 
   5   4   6       99.81       95.45      7.55 o 
   6   4   6       13.34       16.40      6.28 o 
  -5   5   6       16.04       13.51      6.73 o 
  -4   5   6      310.04      306.64     10.37 o 
  -3   5   6      163.69      180.65      7.83 o 
  -2   5   6      478.56      475.73     11.59 o 
  -1   5   6      363.74      387.10      7.06 o 
   0   5   6      123.15      120.20      3.79 o 
   1   5   6      372.83      422.95     10.42 o 
   2   5   6      477.23      456.45     11.58 o 
   3   5   6      163.94      157.67      8.27 o 
   4   5   6      312.64      306.15     11.27 o 
   5   5   6       16.94       15.20      3.98 o 
  -5   6   6      113.03      120.89      9.19 o 
  -4   6   6       23.35       26.68      5.95 o 
  -3   6   6      839.81      836.84     15.19 o 
  -2   6   6       67.94       64.96      2.33 o 
  -1   6   6      180.39      174.04      4.59 o 
   0   6   6      352.34      329.91      9.40 o 
   1   6   6      177.28      182.47      8.22 o 
   2   6   6       65.81       63.14      6.66 o 
   3   6   6      853.42      844.13     26.28 o 
   4   6   6       22.33       32.81      5.16 o 
   5   6   6      111.49      117.64     10.43 o 
  -5   7   6      126.81      125.76     15.70 o 
  -4   7   6       26.03       33.17      9.67 o 
  -3   7   6      388.17      375.59     13.66 o 
  -2   7   6      373.88      347.09     14.86 o 
  -1   7   6      784.64      780.05     18.14 o 
   0   7   6       76.99       76.34      5.65 o 
   1   7   6      765.43      783.59     16.21 o 
   2   7   6      371.53      379.13     10.91 o 
   3   7   6      391.67      394.85     11.21 o 
   4   7   6       26.13       30.28      4.83 o 
   5   7   6      126.17      121.56     11.74 o 
  -5   8   6       56.47       63.37      8.32 o 
  -4   8   6       78.83       90.34      8.28 o 
  -3   8   6       81.19       83.44     13.89 o 
  -2   8   6      447.51      429.36      9.19 o 
  -1   8   6      103.53      113.19      6.15 o 
   0   8   6      537.87      519.70     18.51 o 
   1   8   6      100.41      100.30      8.18 o 
   2   8   6      450.04      435.36     13.35 o 
   3   8   6       78.87       90.01      6.49 o 
   4   8   6       80.12       76.56      6.25 o 
   5   8   6       59.57       54.86      7.99 o 
  -5   9   6       45.84       46.59     10.35 o 
  -4   9   6      354.22      368.46     18.11 o 
  -3   9   6      135.57      145.73     10.59 o 
  -2   9   6       24.53       24.21      4.08 o 
  -1   9   6      171.65      158.90      7.26 o 
   0   9   6       32.01       38.10      6.03 o 
   1   9   6      169.82      163.96     10.00 o 
   2   9   6       26.47       26.11      4.97 o 
   3   9   6      137.10      137.64      7.51 o 
   4   9   6      350.54      382.49     11.98 o 
   5   9   6       45.80       41.93      7.24 o 
  -4  10   6       12.44       24.87      6.44 o 
  -3  10   6       20.07       27.50      7.33 o 
  -2  10   6      315.45      331.70     13.22 o 
  -1  10   6      366.42      379.78     14.96 o 
   0  10   6      260.14      269.69      9.49 o 
   1  10   6      372.36      351.49     12.67 o 
   2  10   6      318.11      315.87     12.51 o 
   3  10   6       22.80       18.70      4.59 o 
   4  10   6       13.11       19.31      6.16 o 
  -4  11   6       11.16       12.34      5.21 o 
  -3  11   6      100.27       93.17      8.58 o 
  -2  11   6        2.67       -1.29      4.56 o 
  -1  11   6      768.66      783.52     16.29 o 
   0  11   6      188.85      185.61      8.92 o 
   1  11   6      781.19      764.78     19.11 o 
   2  11   6        2.33        7.41      5.64 o 
   3  11   6       98.08       96.22      6.92 o 
   4  11   6       11.36       10.12      5.15 o 
  -3  12   6      194.10      204.85     19.50 o 
  -2  12   6       12.43       14.25      7.70 o 
  -1  12   6       40.73       39.69      5.92 o 
   0  12   6       98.67      104.73      7.96 o 
   1  12   6       42.40       33.02      7.57 o 
   2  12   6       13.85       15.08      7.54 o 
   3  12   6      192.41      176.80      9.12 o 
  -3  13   6       19.64       13.83      8.38 o 
  -2  13   6       71.81       76.54     20.40 o 
  -1  13   6       89.29       93.45      8.56 o 
   0  13   6        4.64        3.18      4.64 o 
   1  13   6       89.13       90.77     14.73 o 
   2  13   6       69.27       82.17      9.94 o 
   3  13   6       20.40       13.11      5.60 o 
  -2  14   6       29.16       33.05     12.54 o 
  -1  14   6       24.92       21.50      5.92 o 
   0  14   6       68.48       73.63      7.84 o 
   1  14   6       23.67       18.04      5.41 o 
   2  14   6       29.29       34.10      6.27 o 
   1   0   7      797.77      824.66     11.95 o 
   2   0   7     2577.53     2690.27     19.29 o 
   3   0   7       13.21       12.26      3.58 o 
   4   0   7      825.50      805.32     18.14 o 
   5   0   7       20.83       23.58      6.47 o 
   6   0   7      283.47      249.12     12.13 o 
  -6   1   7       60.44       48.92      6.33 o 
  -5   1   7      186.61      193.70     12.63 o 
  -4   1   7      238.39      237.92     10.32 o 
  -3   1   7      172.18      158.22      6.08 o 
  -2   1   7      863.47      936.22     14.00 o 
  -1   1   7      209.32      215.69      3.57 o 
   0   1   7     1677.08     1745.48     13.75 o 
   1   1   7      202.93      208.42      3.42 o 
   2   1   7      891.88      945.00      8.37 o 
   3   1   7      172.19      152.64      4.48 o 
   4   1   7      233.34      223.01     10.12 o 
   5   1   7      179.80      181.30      9.89 o 
   6   1   7       58.94       54.11     13.83 o 
  -6   2   7       23.09       20.72      5.57 o 
  -5   2   7       50.11       60.02      8.24 o 
  -4   2   7      229.67      218.89      7.98 o 
  -3   2   7      262.43      265.80      8.53 o 
  -2   2   7       86.74       79.84      2.86 o 
  -1   2   7      991.26      972.42      7.55 o 
   0   2   7     1310.50     1444.67     11.80 o 
   1   2   7      997.53      982.80      7.16 o 
   2   2   7       83.83       84.58      3.68 o 
   3   2   7      265.34      252.19      9.05 o 
   4   2   7      229.89      217.00      9.74 o 
   5   2   7       50.38       46.09      6.17 o 
   6   2   7       23.81       27.87      8.36 o 
  -6   3   7      205.97      208.67     16.35 o 
  -5   3   7      188.88      195.72     10.58 o 
  -4   3   7      504.76      495.83     11.49 o 
  -3   3   7      109.39      120.04      6.30 o 
  -2   3   7      294.45      293.38      8.94 o 
  -1   3   7      350.41      356.34      4.64 o 
   0   3   7       70.17       91.64      2.39 o 
   1   3   7      347.83      350.94      4.98 o 
   2   3   7      305.71      310.52      8.88 o 
   3   3   7      114.44      114.22      6.64 o 
   4   3   7      501.59      513.91     13.92 o 
   5   3   7      185.82      193.98     10.10 o 
   6   3   7      206.31      201.25     14.24 o 
  -5   4   7        1.89        5.78      3.92 o 
  -4   4   7      469.18      461.52     12.57 o 
  -3   4   7       14.66       22.98      5.41 o 
  -2   4   7      236.84      238.69      7.21 o 
  -1   4   7      547.61      563.05      6.80 o 
   0   4   7      899.74     1061.24     10.37 o 
   1   4   7      556.28      584.38      7.96 o 
   2   4   7      243.51      233.00      8.31 o 
   3   4   7       13.78       13.23      4.79 o 
   4   4   7      471.52      460.07     18.60 o 
   5   4   7        1.57        6.90      3.70 o 
  -5   5   7      111.40      111.35      7.06 o 
  -4   5   7       20.84       19.35      4.79 o 
  -3   5   7      107.55      108.72      6.83 o 
  -2   5   7      735.27      741.33     15.40 o 
  -1   5   7       58.95       60.96      2.99 o 
   0   5   7     2567.64     2717.24     51.77 o 
   1   5   7       60.26       53.00      3.71 o 
   2   5   7      724.47      734.82     16.93 o 
   3   5   7      106.57      106.99      7.07 o 
   4   5   7       22.50       26.07      5.28 o 
   5   5   7      112.58      114.02      8.09 o 
  -5   6   7       24.72       37.63      7.68 o 
  -4   6   7       15.09       17.45      3.99 o 
  -3   6   7      480.27      473.72     11.80 o 
  -2   6   7     1318.70     1327.94     15.77 o 
  -1   6   7      687.49      652.03      9.22 o 
   0   6   7      209.06      230.89      7.04 o 
   1   6   7      692.54      668.05     14.32 o 
   2   6   7     1326.94     1358.71     30.14 o 
   3   6   7      474.58      460.41     13.95 o 
   4   6   7       16.62       19.07      6.88 o 
   5   6   7       24.31       21.29      5.88 o 
  -5   7   7      192.45      182.60     13.04 o 
  -4   7   7      306.28      307.29     12.04 o 
  -3   7   7      495.99      482.88     12.09 o 
  -2   7   7      144.27      130.43      4.79 o 
  -1   7   7        5.69        8.23      2.32 o 
   0   7   7      147.26      156.03      6.65 o 
   1   7   7        6.31       13.31      4.55 o 
   2   7   7      143.20      139.35      8.45 o 
   3   7   7      494.94      493.74     18.69 o 
   4   7   7      308.78      300.84     10.76 o 
   5   7   7      190.98      214.26     11.78 o 
  -5   8   7        2.93        6.20      4.79 o 
  -4   8   7      148.08      162.18      9.83 o 
  -3   8   7       34.90       40.13      5.85 o 
  -2   8   7      305.93      301.42      7.78 o 
  -1   8   7      180.97      174.42      7.64 o 
   0   8   7       58.94       60.11      5.07 o 
   1   8   7      178.03      163.21      7.91 o 
   2   8   7      315.51      319.81     10.43 o 
   3   8   7       35.46       39.70      5.20 o 
   4   8   7      147.29      147.54      7.96 o 
   5   8   7        3.25        5.21      4.50 o 
  -4   9   7       16.19       19.74      5.55 o 
  -3   9   7       19.84       22.21      5.02 o 
  -2   9   7      435.81      432.29     13.88 o 
  -1   9   7       38.71       40.71      5.01 o 
   0   9   7      383.10      381.93     11.44 o 
   1   9   7       38.61       45.36      6.80 o 
   2   9   7      435.53      445.33     11.92 o 
   3   9   7       20.04       21.55      4.90 o 
   4   9   7       16.07       25.48      5.59 o 
  -4  10   7      117.20      119.13      9.67 o 
  -3  10   7       75.32       71.85      7.63 o 
  -2  10   7      219.87      227.58     10.85 o 
  -1  10   7      200.71      204.60      8.05 o 
   0  10   7      727.48      704.84     14.64 o 
   1  10   7      192.58      204.84     10.43 o 
   2  10   7      214.12      226.93      9.43 o 
   3  10   7       77.93       79.70      6.56 o 
   4  10   7      117.53      112.18      9.43 o 
  -4  11   7       12.33        9.01      5.35 o 
  -3  11   7       30.49       24.34      6.07 o 
  -2  11   7       14.85       10.43      4.36 o 
  -1  11   7       99.66       87.13      7.32 o 
   0  11   7        0.02        4.90      4.03 o 
   1  11   7      102.53      104.38      8.89 o 
   2  11   7       14.84       13.61      4.36 o 
   3  11   7       30.90       41.06      5.82 o 
   4  11   7       12.12        8.16      5.38 o 
  -3  12   7       54.76       63.23      8.20 o 
  -2  12   7       76.43       67.88     10.00 o 
  -1  12   7      106.37      106.05      7.21 o 
   0  12   7      207.51      199.53     10.65 o 
   1  12   7      106.50      103.21      7.38 o 
   2  12   7       73.66       70.34      7.51 o 
   3  12   7       54.21       60.97      6.42 o 
  -2  13   7      234.69      208.77     15.77 o 
  -1  13   7       62.03       60.24      9.08 o 
   0  13   7      739.62      747.74     17.54 o 
   1  13   7       62.87       67.19      6.62 o 
   2  13   7      234.59      251.59     10.79 o 
  -1  14   7       44.91       45.25      7.82 o 
   0  14   7       63.03       52.76      5.73 o 
   1  14   7       47.94       56.77      7.24 o 
   0   0   8      659.43      648.01     13.02 o 
   1   0   8      702.31      796.22     15.90 o 
   2   0   8     1471.69     1483.73     12.82 o 
   3   0   8      223.04      208.01     10.22 o 
   4   0   8      538.62      552.39     14.54 o 
   5   0   8      283.21      264.49     13.89 o 
   6   0   8        0.18        3.75      3.05 o 
  -6   1   8       89.33       93.56      8.42 o 
  -5   1   8        7.54        8.15      4.44 o 
  -4   1   8      524.52      515.35     10.88 o 
  -3   1   8       93.26       98.57      6.18 o 
  -2   1   8      180.26      173.90      4.00 o 
  -1   1   8      115.93      100.24      2.92 o 
   0   1   8      292.84      305.48      7.96 o 
   1   1   8      114.86      100.57      2.65 o 
   2   1   8      184.47      177.43      3.82 o 
   3   1   8       87.72       82.16      2.73 o 
   4   1   8      532.22      546.57     14.51 o 
   5   1   8        8.22        6.36      6.01 o 
   6   1   8       89.10      101.55     17.60 o 
  -6   2   8       40.86       32.28      7.07 o 
  -5   2   8      263.69      275.50     14.66 o 
  -4   2   8       28.18       35.06      5.88 o 
  -3   2   8      567.76      571.39     11.17 o 
  -2   2   8       93.64      105.24      3.56 o 
  -1   2   8      320.07      353.40      6.39 o 
   0   2   8      186.64      201.27      2.78 o 
   1   2   8      327.62      357.43      5.27 o 
   2   2   8       96.73      101.95      3.87 o 
   3   2   8      560.18      534.52     17.02 o 
   4   2   8       27.71       29.15      5.66 o 
   5   2   8      273.78      275.00     11.53 o 
   6   2   8       42.72       56.80     12.73 o 
  -5   3   8       59.87       71.96      9.70 o 
  -4   3   8       55.66       53.99      5.11 o 
  -3   3   8      402.22      388.86     11.89 o 
  -2   3   8       47.10       42.84      2.47 o 
  -1   3   8      432.34      451.35      6.03 o 
   0   3   8      227.89      222.02      3.70 o 
   1   3   8      449.28      467.91      6.74 o 
   2   3   8       44.39       41.37      2.34 o 
   3   3   8      392.87      385.22     11.87 o 
   4   3   8       51.09       48.61      5.63 o 
   5   3   8       58.72       66.09      9.43 o 
  -5   4   8       13.51        9.95      4.74 o 
  -4   4   8       62.13       57.40      7.57 o 
  -3   4   8      771.60      763.30     13.34 o 
  -2   4   8      698.67      687.08      9.34 o 
  -1   4   8       85.77       83.65      3.36 o 
   0   4   8     1329.12     1309.63     17.03 o 
   1   4   8       88.27       83.15      3.14 o 
   2   4   8      702.79      715.22     14.21 o 
   3   4   8      779.12      727.59     17.60 o 
   4   4   8       62.65       57.17      6.35 o 
   5   4   8       12.69       15.50      5.33 o 
  -5   5   8       12.95       14.77      3.81 o 
  -4   5   8      137.66      153.97      7.65 o 
  -3   5   8        2.55        6.37      2.94 o 
  -2   5   8       62.68       63.60      3.10 o 
  -1   5   8      306.23      327.23      8.10 o 
   0   5   8        1.37        4.70      2.12 o 
   1   5   8      314.68      339.38      6.49 o 
   2   5   8       67.85       81.66      6.20 o 
   3   5   8        2.20        4.11      3.80 o 
   4   5   8      132.78      139.95      8.98 o 
   5   5   8       13.31       13.70      4.38 o 
  -5   6   8      278.56      289.83     12.63 o 
  -4   6   8       25.69       23.33      3.95 o 
  -3   6   8      248.85      248.01      8.69 o 
  -2   6   8       77.28       70.37      4.56 o 
  -1   6   8      378.31      376.00      6.80 o 
   0   6   8       45.09       42.75      3.68 o 
   1   6   8      384.00      395.35     10.89 o 
   2   6   8       81.58       77.88      6.93 o 
   3   6   8      257.57      262.34     10.30 o 
   4   6   8       27.26       38.03      5.41 o 
   5   6   8      272.07      257.89     10.29 o 
  -5   7   8       21.14       27.00      5.81 o 
  -4   7   8       73.29       66.26      7.43 o 
  -3   7   8       86.95       85.62      6.28 o 
  -2   7   8       29.47       33.83      4.25 o 
  -1   7   8     1444.07     1485.52     25.82 o 
   0   7   8      334.05      341.21      8.56 o 
   1   7   8     1423.65     1471.31     23.58 o 
   2   7   8       31.54       31.41      4.86 o 
   3   7   8       90.16       99.09      7.26 o 
   4   7   8       74.02       77.80      6.31 o 
   5   7   8       21.78       21.06      7.74 o 
  -5   8   8       20.02       19.60     14.02 o 
  -4   8   8      164.82      180.26     10.56 o 
  -3   8   8      141.58      163.31      9.28 o 
  -2   8   8       42.14       43.64      5.43 o 
  -1   8   8      454.10      456.91     15.00 o 
   0   8   8      202.31      187.72      7.19 o 
   1   8   8      456.30      466.66     12.94 o 
   2   8   8       38.31       43.43      5.58 o 
   3   8   8      142.02      156.78      8.36 o 
   4   8   8      164.30      165.50      8.53 o 
   5   8   8       20.57       22.90      6.82 o 
  -4   9   8      105.55      108.61      9.11 o 
  -3   9   8      120.02      119.71      8.18 o 
  -2   9   8      151.12      153.12      8.54 o 
  -1   9   8      266.79      256.31      8.39 o 
   0   9   8      130.73      128.10      7.24 o 
   1   9   8      263.47      265.81      9.81 o 
   2   9   8      152.46      148.53      7.89 o 
   3   9   8      121.95      116.95      7.47 o 
   4   9   8      106.91      118.49     10.15 o 
  -4  10   8        8.35       10.09      5.47 o 
  -3  10   8      150.74      155.47      9.57 o 
  -2  10   8       54.00       43.24      6.44 o 
  -1  10   8        3.64        5.11      3.32 o 
   0  10   8       14.56       11.40      3.54 o 
   1  10   8        3.05        6.40      4.00 o 
   2  10   8       50.22       51.59      5.65 o 
   3  10   8      150.65      161.82      8.47 o 
   4  10   8        7.76        9.31      3.89 o 
  -3  11   8      179.70      155.33      9.49 o 
  -2  11   8        8.82       18.62      6.46 o 
  -1  11   8      448.75      451.19     11.68 o 
   0  11   8        1.01        4.63      3.63 o 
   1  11   8      456.41      463.67     14.30 o 
   2  11   8        9.59       13.32      4.46 o 
   3  11   8      176.25      196.42      9.37 o 
  -3  12   8       63.62       51.52      8.61 o 
  -2  12   8      239.09      245.52     12.21 o 
  -1  12   8       78.44       84.17      7.62 o 
   0  12   8       75.83       78.83      6.74 o 
   1  12   8       78.03       79.04      9.22 o 
   2  12   8      237.45      239.96     10.65 o 
   3  12   8       60.53       55.83      6.41 o 
  -2  13   8        5.09        9.69      5.62 o 
  -1  13   8      231.33      236.70     17.81 o 
   0  13   8       15.90       22.55      5.51 o 
   1  13   8      230.37      234.66     10.48 o 
   2  13   8        4.87        5.42      3.44 o 
  -1  14   8       65.60       68.29      8.19 o 
   0  14   8      101.68       99.08      9.63 o 
   1  14   8       67.89       75.45      7.21 o 
   1   0   9      896.23      948.69      7.27 o 
   2   0   9       13.77       14.89      1.94 o 
   3   0   9       35.21       39.19      3.11 o 
   4   0   9      247.81      256.93     10.37 o 
   5   0   9      112.41      110.78      8.24 o 
  -5   1   9       13.19       13.56      5.06 o 
  -4   1   9      201.47      198.81      9.18 o 
  -3   1   9      213.07      199.55      8.46 o 
  -2   1   9      249.42      241.50      4.83 o 
  -1   1   9       93.08       95.85      3.49 o 
   0   1   9       11.10       14.97      2.03 o 
   1   1   9       89.75       95.47      2.38 o 
   2   1   9      250.34      237.24      4.65 o 
   3   1   9      211.68      200.87      6.76 o 
   4   1   9      197.03      192.36      9.48 o 
   5   1   9       13.60       19.12      5.02 o 
  -5   2   9       77.81       72.49      9.88 o 
  -4   2   9       29.70       29.01      4.23 o 
  -3   2   9     1102.81     1147.75     19.46 o 
  -2   2   9      275.38      289.28      5.89 o 
  -1   2   9     1199.09     1256.84     12.85 o 
   0   2   9      920.80     1016.40     27.60 o 
   1   2   9     1204.35     1269.53     12.69 o 
   2   2   9      279.70      277.69      6.44 o 
   3   2   9     1092.10     1091.27     19.33 o 
   4   2   9       30.33       30.41      4.99 o 
   5   2   9       77.77       78.72      6.93 o 
  -5   3   9      391.46      403.80     14.37 o 
  -4   3   9       77.61       72.51      5.46 o 
  -3   3   9      121.87      117.65      6.11 o 
  -2   3   9      211.60      190.89      5.52 o 
  -1   3   9      177.72      177.71      4.02 o 
   0   3   9     1170.60     1139.72     16.23 o 
   1   3   9      183.47      186.59      6.24 o 
   2   3   9      218.42      201.32     10.92 o 
   3   3   9      126.98      111.23      6.82 o 
   4   3   9       75.89       89.80      7.54 o 
   5   3   9      396.48      414.74     17.51 o 
  -5   4   9       34.60       43.00      6.83 o 
  -4   4   9      106.55      102.22      7.62 o 
  -3   4   9       79.74       78.98      5.26 o 
  -2   4   9      513.31      520.30      7.23 o 
  -1   4   9      177.03      173.62      4.08 o 
   0   4   9        8.18       11.91      1.58 o 
   1   4   9      172.33      168.06      4.42 o 
   2   4   9      506.90      518.32     10.15 o 
   3   4   9       83.42       82.58      6.45 o 
   4   4   9      105.29      112.99      7.87 o 
   5   4   9       35.08       39.90      6.13 o 
  -5   5   9       83.49       85.62      7.81 o 
  -4   5   9       30.13       37.46      5.07 o 
  -3   5   9       34.35       34.60      4.53 o 
  -2   5   9      322.50      300.91      6.37 o 
  -1   5   9      190.00      193.90      4.94 o 
   0   5   9      372.32      362.02      7.80 o 
   1   5   9      196.64      194.80      5.07 o 
   2   5   9      318.10      331.31     13.42 o 
   3   5   9       31.97       34.27      5.28 o 
   4   5   9       31.71       30.77      6.66 o 
   5   5   9       82.40       85.05      7.65 o 
  -5   6   9       97.84       89.38     10.84 o 
  -4   6   9       96.00      103.67      6.81 o 
  -3   6   9      213.96      215.51      8.40 o 
  -2   6   9      225.32      199.65      6.92 o 
  -1   6   9      480.09      462.78      7.37 o 
   0   6   9       88.96       75.34      5.54 o 
   1   6   9      474.40      461.42     11.77 o 
   2   6   9      228.95      218.51     13.86 o 
   3   6   9      222.38      220.97      9.98 o 
   4   6   9       95.74      115.62      7.98 o 
   5   6   9       97.06       95.23      8.79 o 
  -5   7   9       50.51       47.54      7.09 o 
  -4   7   9       22.70       18.17      4.57 o 
  -3   7   9       62.34       68.00      5.75 o 
  -2   7   9      107.17      108.82      6.23 o 
  -1   7   9      185.77      179.70      5.73 o 
   0   7   9      143.88      148.60      6.10 o 
   1   7   9      190.76      191.54      9.14 o 
   2   7   9      105.64      114.07      7.60 o 
   3   7   9       65.44       72.21      7.25 o 
   4   7   9       24.16       21.17      6.33 o 
   5   7   9       47.86       61.95     10.33 o 
  -4   8   9      155.13      157.97      9.26 o 
  -3   8   9        8.62       12.00      4.96 o 
  -2   8   9      114.42      115.40      8.23 o 
  -1   8   9       70.17       60.20      5.47 o 
   0   8   9      118.83      117.02      6.34 o 
   1   8   9       73.06       78.50      7.17 o 
   2   8   9      119.76      114.89      7.44 o 
   3   8   9        7.62       13.99      4.86 o 
   4   8   9      157.78      174.64      8.55 o 
  -4   9   9       77.38       75.80      9.78 o 
  -3   9   9      178.36      165.94     11.83 o 
  -2   9   9      120.19      125.72      8.74 o 
  -1   9   9       27.17       26.80      4.84 o 
   0   9   9     1091.88     1131.96     42.78 o 
   1   9   9       25.43       21.91      5.57 o 
   2   9   9      117.90      115.76      7.23 o 
   3   9   9      181.50      182.47      8.84 o 
   4   9   9       77.70       60.25      6.08 o 
  -4  10   9       28.13       28.78      6.48 o 
  -3  10   9      172.63      166.50      9.66 o 
  -2  10   9      133.00      136.10      9.02 o 
  -1  10   9      231.31      222.41      8.00 o 
   0  10   9      329.11      335.86     10.14 o 
   1  10   9      234.16      245.06      9.60 o 
   2  10   9      131.69      133.91      7.99 o 
   3  10   9      169.50      180.35      9.21 o 
   4  10   9       28.99       25.84      5.40 o 
  -3  11   9       47.25       53.57      9.74 o 
  -2  11   9       34.41       29.86      7.28 o 
  -1  11   9       88.31       88.36      7.18 o 
   0  11   9        2.69        4.21      3.34 o 
   1  11   9       86.39       84.43      7.90 o 
   2  11   9       35.45       32.82      5.46 o 
   3  11   9       45.50       41.40      5.60 o 
  -3  12   9       16.37       11.60      4.75 o 
  -2  12   9       71.60       71.55     10.17 o 
  -1  12   9       25.56       28.42      5.89 o 
   0  12   9       61.22       56.48      5.67 o 
   1  12   9       22.41       27.62      5.49 o 
   2  12   9       72.42       77.57      7.59 o 
   3  12   9       15.17       11.79      4.48 o 
  -2  13   9      208.90      211.11     12.17 o 
  -1  13   9       41.40       45.74      7.72 o 
   0  13   9       10.17        9.54      4.19 o 
   1  13   9       43.02       36.36      4.84 o 
   2  13   9      212.69      210.03     10.32 o 
  -1  14   9      103.70       97.46     16.14 o 
   0  14   9       10.51        9.45      4.75 o 
   1  14   9      102.42      101.04     10.54 o 
   1   0  10     1026.43     1066.29     14.86 o 
   2   0  10      792.77      756.02      8.06 o 
   3   0  10      272.38      258.20      6.73 o 
   4   0  10      245.18      226.63      9.71 o 
   5   0  10       17.91       12.38      5.34 o 
  -5   1  10       81.23       95.30      7.54 o 
  -4   1  10       77.82       78.57      6.87 o 
  -3   1  10      629.67      632.15     10.82 o 
  -2   1  10       14.72       18.46      2.47 o 
  -1   1  10      527.92      518.84      9.25 o 
   0   1  10      332.11      360.50      6.08 o 
   1   1  10      525.54      514.33      5.88 o 
   2   1  10       13.50       18.82      2.21 o 
   3   1  10      636.25      613.42     17.41 o 
   4   1  10       82.75       98.75      8.27 o 
   5   1  10       81.62       88.73      7.43 o 
  -5   2  10       63.48       71.69      7.56 o 
  -4   2  10       36.06       34.85      4.22 o 
  -3   2  10      234.95      229.58      7.26 o 
  -2   2  10       87.03       85.46      3.55 o 
  -1   2  10      159.90      163.86      3.59 o 
   0   2  10        8.99        9.47      1.55 o 
   1   2  10      155.19      163.39      3.91 o 
   2   2  10       89.90       83.76      3.05 o 
   3   2  10      225.36      210.66      9.20 o 
   4   2  10       33.63       27.45      5.05 o 
   5   2  10       67.08       62.39      6.23 o 
  -5   3  10       33.99       36.58      9.99 o 
  -4   3  10      188.67      204.83      9.78 o 
  -3   3  10      134.90      132.97      6.14 o 
  -2   3  10      461.61      434.39      7.39 o 
  -1   3  10      543.64      525.95      6.05 o 
   0   3  10      511.57      504.04      6.32 o 
   1   3  10      535.92      528.61     10.50 o 
   2   3  10      462.07      460.00      7.83 o 
   3   3  10      134.76      127.41      7.15 o 
   4   3  10      194.67      176.59      8.92 o 
   5   3  10       34.01       29.75      7.00 o 
  -5   4  10       90.27       96.35      8.02 o 
  -4   4  10      150.92      155.89      9.55 o 
  -3   4  10      110.85      111.84      7.30 o 
  -2   4  10      667.02      664.95      9.16 o 
  -1   4  10      341.65      335.20      6.21 o 
   0   4  10      529.98      516.06      8.93 o 
   1   4  10      343.85      340.12      6.19 o 
   2   4  10      664.46      672.71     26.63 o 
   3   4  10      108.54      109.68      7.08 o 
   4   4  10      151.98      158.08      8.55 o 
   5   4  10       89.23      106.33      8.24 o 
  -5   5  10        4.28        9.46      4.81 o 
  -4   5  10      257.82      253.37      9.25 o 
  -3   5  10      106.06      111.40      6.80 o 
  -2   5  10      211.86      198.19      4.97 o 
  -1   5  10      358.40      328.10      6.56 o 
   0   5  10      122.83      115.18      3.95 o 
   1   5  10      362.97      331.64      6.34 o 
   2   5  10      218.54      211.82      9.40 o 
   3   5  10      107.88      106.60      7.76 o 
   4   5  10      259.11      259.63     10.80 o 
   5   5  10        4.36        9.51      5.69 o 
  -5   6  10       95.13       97.02     13.02 o 
  -4   6  10       45.78       45.18      5.02 o 
  -3   6  10       42.73       39.09      5.57 o 
  -2   6  10       71.04       62.40      3.47 o 
  -1   6  10      120.75      128.06      7.15 o 
   0   6  10       10.93       15.68      3.16 o 
   1   6  10      118.39      118.11      5.39 o 
   2   6  10       66.87       72.38      5.96 o 
   3   6  10       41.86       43.95      5.25 o 
   4   6  10       47.89       59.95      6.65 o 
   5   6  10       98.43       97.75      7.90 o 
  -5   7  10        1.93        8.40      5.27 o 
  -4   7  10       79.64       76.13      6.92 o 
  -3   7  10       24.23       25.43      4.31 o 
  -2   7  10       23.39       30.27      4.01 o 
  -1   7  10      165.92      161.52      5.30 o 
   0   7  10      582.06      558.92     11.79 o 
   1   7  10      162.93      161.19      9.82 o 
   2   7  10       24.68       28.90      5.12 o 
   3   7  10       25.04       25.15      5.19 o 
   4   7  10       78.18       72.45      7.26 o 
   5   7  10        2.10        3.94      3.72 o 
  -4   8  10       96.48      103.27      8.39 o 
  -3   8  10       82.08       81.73      6.40 o 
  -2   8  10      380.51      380.33     13.06 o 
  -1   8  10       99.15       96.13      5.39 o 
   0   8  10     1390.45     1447.11     20.73 o 
   1   8  10       99.29       82.61      6.97 o 
   2   8  10      386.41      376.19     12.20 o 
   3   8  10       82.76       86.02      6.92 o 
   4   8  10       96.22       98.60      7.28 o 
  -4   9  10       40.42       39.48      6.78 o 
  -3   9  10       11.58       16.20      4.86 o 
  -2   9  10       70.39       60.81      7.48 o 
  -1   9  10       36.92       39.16      4.38 o 
   0   9  10       12.43       13.06      4.83 o 
   1   9  10       36.99       42.87      5.76 o 
   2   9  10       66.66       64.08      5.53 o 
   3   9  10       12.03       10.88      4.41 o 
   4   9  10       41.45       39.51      5.70 o 
  -4  10  10       10.96        9.65      6.43 o 
  -3  10  10      212.75      227.03     11.13 o 
  -2  10  10       70.64       85.83      7.24 o 
  -1  10  10       48.63       51.80      4.47 o 
   0  10  10       10.41       14.09      5.37 o 
   1  10  10       48.66       48.47      6.14 o 
   2  10  10       72.92       74.48      6.44 o 
   3  10  10      218.97      214.82     11.45 o 
   4  10  10       10.13        8.04      4.31 o 
  -3  11  10       40.38       37.34      9.17 o 
  -2  11  10       54.16       51.62     17.07 o 
  -1  11  10      100.09      103.03      7.61 o 
   0  11  10       39.33       44.74      5.41 o 
   1  11  10      105.98      114.34      9.36 o 
   2  11  10       55.73       78.37      7.91 o 
   3  11  10       40.35       33.16      5.56 o 
  -2  12  10      125.20      135.58     13.23 o 
  -1  12  10      128.28      131.99      8.99 o 
   0  12  10       15.26       16.94      3.77 o 
   1  12  10      128.82      140.44      8.34 o 
   2  12  10      124.47      123.84      8.67 o 
  -2  13  10       73.76       64.06     17.10 o 
  -1  13  10        3.75        5.34      5.30 o 
   0  13  10      117.64      102.20      7.45 o 
   1  13  10        3.81        6.24      4.79 o 
   2  13  10       73.57       59.49      7.10 o 
   1   0  11        0.87        1.01      0.66 o 
   2   0  11      364.80      333.08      6.22 o 
   3   0  11      301.97      288.43      8.82 o 
   4   0  11        0.66        4.49      3.44 o 
   5   0  11       14.21       27.98      6.81 o 
  -5   1  11       78.80       76.34      7.01 o 
  -4   1  11      171.50      169.19     10.43 o 
  -3   1  11      173.14      165.63      6.08 o 
  -2   1  11      621.54      602.11      7.31 o 
  -1   1  11       22.97       22.94      1.52 o 
   0   1  11     2028.09     2186.76     47.32 o 
   1   1  11       25.41       25.44      1.43 o 
   2   1  11      620.64      584.23      7.01 o 
   3   1  11      173.03      172.34      7.74 o 
   4   1  11      170.29      168.34      8.53 o 
   5   1  11       79.89       91.18      7.68 o 
  -5   2  11       28.74       25.22      6.20 o 
  -4   2  11       87.92       88.91      7.07 o 
  -3   2  11      273.93      269.87      7.62 o 
  -2   2  11      225.22      218.54      6.47 o 
  -1   2  11      810.54      808.04      8.12 o 
   0   2  11      453.19      454.21      6.67 o 
   1   2  11      809.32      811.85     12.32 o 
   2   2  11      225.02      212.75      5.87 o 
   3   2  11      280.05      256.81      9.27 o 
   4   2  11       85.65       99.60      7.24 o 
   5   2  11       28.99       28.55      5.30 o 
  -5   3  11       87.17       89.48     10.39 o 
  -4   3  11      110.43      109.26      6.00 o 
  -3   3  11       74.08       74.84      4.57 o 
  -2   3  11      418.12      385.04      6.83 o 
  -1   3  11      160.47      163.82      3.71 o 
   0   3  11       33.62       32.44      1.25 o 
   1   3  11      158.01      154.23      3.93 o 
   2   3  11      420.95      403.43      8.74 o 
   3   3  11       72.41       77.80      5.96 o 
   4   3  11      111.32      105.51      7.56 o 
   5   3  11       85.89       90.34      7.63 o 
  -5   4  11       13.35        9.72      6.92 o 
  -4   4  11      197.75      207.15      8.19 o 
  -3   4  11       50.47       49.36      4.28 o 
  -2   4  11       56.64       51.78      4.03 o 
  -1   4  11        5.20        8.01      1.97 o 
   0   4  11        2.88        4.87      1.35 o 
   1   4  11        4.67        5.51      2.11 o 
   2   4  11       52.10       45.99      3.57 o 
   3   4  11       48.85       57.34      5.86 o 
   4   4  11      200.68      204.56      9.76 o 
   5   4  11       13.65       14.32      4.79 o 
  -5   5  11       66.14       68.75     13.16 o 
  -4   5  11       18.49       19.29      4.53 o 
  -3   5  11      138.58      128.62      6.59 o 
  -2   5  11      113.57      109.84      5.38 o 
  -1   5  11      213.50      214.14      6.79 o 
   0   5  11      332.32      312.53     12.00 o 
   1   5  11      212.25      213.18      7.82 o 
   2   5  11      107.45      103.83      6.40 o 
   3   5  11      142.20      132.82      7.58 o 
   4   5  11       17.77       19.15      6.39 o 
   5   5  11       66.97       68.16      7.12 o 
  -5   6  11        9.39       18.45      5.89 o 
  -4   6  11      132.46      116.88      8.49 o 
  -3   6  11      386.41      370.23     10.91 o 
  -2   6  11      269.90      263.32      8.08 o 
  -1   6  11     1120.29     1101.16     14.89 o 
   0   6  11      361.76      359.84     12.05 o 
   1   6  11     1118.85     1091.68     18.99 o 
   2   6  11      266.57      266.89      9.53 o 
   3   6  11      384.60      367.32     12.19 o 
   4   6  11      132.27      127.17      8.22 o 
   5   6  11        8.92        9.07      4.13 o 
  -4   7  11       51.44       42.13      6.18 o 
  -3   7  11      282.43      274.41      9.06 o 
  -2   7  11      221.78      215.90     11.38 o 
  -1   7  11       70.53       69.81      3.97 o 
   0   7  11      193.36      180.56      6.55 o 
   1   7  11       68.10       66.68      7.26 o 
   2   7  11      225.40      230.49      9.64 o 
   3   7  11      277.78      303.49     12.60 o 
   4   7  11       51.37       53.08      6.42 o 
  -4   8  11       44.44       46.49      5.99 o 
  -3   8  11       80.37       80.07      7.75 o 
  -2   8  11       36.30       44.85      5.13 o 
  -1   8  11       86.45       88.69      4.96 o 
   0   8  11      268.08      260.49      8.06 o 
   1   8  11       86.85       79.17     10.34 o 
   2   8  11       36.31       38.45      5.77 o 
   3   8  11       81.71       77.04      6.80 o 
   4   8  11       46.95       41.69      6.00 o 
  -4   9  11        2.17        6.00      4.11 o 
  -3   9  11       20.11       23.76      9.79 o 
  -2   9  11       97.31       92.65      7.60 o 
  -1   9  11        0.49        3.99      2.24 o 
   0   9  11        0.13        3.78      3.09 o 
   1   9  11        0.21        3.27      2.85 o 
   2   9  11       99.78      103.64      6.62 o 
   3   9  11       19.26       25.99      4.51 o 
   4   9  11        2.16        6.99      3.56 o 
  -3  10  11       71.12       75.05      7.68 o 
  -2  10  11       74.70       65.17     10.03 o 
  -1  10  11      294.30      304.25     15.09 o 
   0  10  11       74.36       82.91      6.73 o 
   1  10  11      298.78      299.66     10.39 o 
   2  10  11       75.65       82.09      6.99 o 
   3  10  11       70.97       74.55      6.62 o 
  -3  11  11       85.50       86.96     11.90 o 
  -2  11  11        5.62        7.53      5.08 o 
  -1  11  11       80.10       69.65      9.44 o 
   0  11  11        4.39        5.00      3.05 o 
   1  11  11       79.16       90.51      8.95 o 
   2  11  11        5.35        4.90      3.83 o 
   3  11  11       87.84       88.91      7.50 o 
  -2  12  11       95.98       94.74     14.44 o 
  -1  12  11       27.57       34.19      5.46 o 
   0  12  11       75.40       86.00      6.73 o 
   1  12  11       29.46       33.21      5.35 o 
   2  12  11       96.18       87.41      7.77 o 
  -1  13  11       32.27       36.21      6.00 o 
   0  13  11      185.26      208.94     19.90 o 
   1  13  11       32.76       26.72      5.10 o 
   0   0  12     1318.92     1360.62     36.94 o 
   1   0  12       91.24       84.85      4.08 o 
   2   0  12      530.40      488.30      8.70 o 
   3   0  12       41.24       42.69      3.48 o 
   4   0  12       15.64       14.88      4.10 o 
   5   0  12        3.06        1.26      3.96 o 
  -5   1  12       26.22       22.34      5.24 o 
  -4   1  12      192.18      187.42     10.93 o 
  -3   1  12      256.16      254.06      8.33 o 
  -2   1  12      679.38      679.08     10.60 o 
  -1   1  12      361.84      357.01      9.46 o 
   0   1  12      409.47      390.44     18.58 o 
   1   1  12      365.46      357.90      4.42 o 
   2   1  12      675.07      695.99     21.51 o 
   3   1  12      255.71      259.79      8.69 o 
   4   1  12      188.24      200.28      9.00 o 
   5   1  12       27.23       33.02     11.84 o 
  -5   2  12       41.18       52.76      7.36 o 
  -4   2  12       78.22       79.28      9.48 o 
  -3   2  12       38.12       40.30      4.09 o 
  -2   2  12      219.40      230.08      6.04 o 
  -1   2  12      280.46      266.60      4.62 o 
   0   2  12      288.64      275.97      4.66 o 
   1   2  12      286.09      282.51      7.36 o 
   2   2  12      214.31      215.77      9.90 o 
   3   2  12       38.32       35.79      4.29 o 
   4   2  12       80.47       73.78      6.42 o 
   5   2  12       42.49       48.95      8.06 o 
  -5   3  12       57.15       64.64      7.83 o 
  -4   3  12       87.27       79.74     11.27 o 
  -3   3  12       35.87       35.09      3.68 o 
  -2   3  12       19.85       18.32      2.94 o 
  -1   3  12      575.11      555.04      6.81 o 
   0   3  12      818.49      843.66     21.67 o 
   1   3  12      579.59      556.42      7.18 o 
   2   3  12       22.46       20.96      2.60 o 
   3   3  12       32.46       27.99      3.97 o 
   4   3  12       85.69       89.07      6.81 o 
   5   3  12       57.56       59.36      8.14 o 
  -5   4  12       41.26       32.17      5.81 o 
  -4   4  12       54.68       46.59      4.61 o 
  -3   4  12      210.30      204.49      8.85 o 
  -2   4  12      505.33      486.60     12.96 o 
  -1   4  12      305.60      308.74      6.58 o 
   0   4  12     1552.11     1522.63     21.67 o 
   1   4  12      304.86      310.19      7.13 o 
   2   4  12      501.89      497.67     10.79 o 
   3   4  12      210.10      208.72      8.43 o 
   4   4  12       54.97       50.74      5.83 o 
   5   4  12       40.02       26.04     11.73 o 
  -5   5  12       15.56       11.20      4.32 o 
  -4   5  12      252.63      248.67      9.34 o 
  -3   5  12      126.46      136.87      8.00 o 
  -2   5  12      409.81      391.15     18.95 o 
  -1   5  12      176.98      165.25      5.52 o 
   0   5  12       57.15       59.00      3.73 o 
   1   5  12      179.23      176.19      6.45 o 
   2   5  12      397.47      389.36     10.74 o 
   3   5  12      126.53      132.88      7.86 o 
   4   5  12      249.43      247.97     11.13 o 
   5   5  12       15.01        8.14      6.34 o 
  -4   6  12       74.24       75.96      6.77 o 
  -3   6  12      258.77      229.99     11.62 o 
  -2   6  12      201.69      203.07     10.57 o 
  -1   6  12      127.22      127.03     10.94 o 
   0   6  12      176.65      171.01      5.75 o 
   1   6  12      123.06      114.13      8.03 o 
   2   6  12      207.04      198.13      8.32 o 
   3   6  12      262.21      268.50     18.91 o 
   4   6  12       71.07       65.16      7.59 o 
  -4   7  12       73.22       75.21      6.08 o 
  -3   7  12      148.44      155.29      8.67 o 
  -2   7  12      107.28      116.45     11.47 o 
  -1   7  12      149.30      146.77      7.16 o 
   0   7  12       41.53       36.26      3.72 o 
   1   7  12      142.95      146.30      9.16 o 
   2   7  12      105.34      110.03      7.22 o 
   3   7  12      145.11      147.07      8.51 o 
   4   7  12       74.50       83.42      9.48 o 
  -4   8  12       39.49       40.23      6.85 o 
  -3   8  12      128.15      118.73     11.06 o 
  -2   8  12      319.40      315.94     10.57 o 
  -1   8  12      172.84      159.18     10.10 o 
   0   8  12      149.18      146.15      6.36 o 
   1   8  12      169.92      189.47     10.81 o 
   2   8  12      318.96      328.88     11.63 o 
   3   8  12      126.92      117.04      7.85 o 
   4   8  12       37.54       40.07      6.50 o 
  -3   9  12      131.85      122.42     14.62 o 
  -2   9  12      183.17      185.72      8.92 o 
  -1   9  12        5.61        6.86      3.89 o 
   0   9  12       23.36       25.43      3.81 o 
   1   9  12        5.86        5.97      3.44 o 
   2   9  12      183.06      195.79      9.70 o 
   3   9  12      132.63      126.27      7.78 o 
  -3  10  12       26.27       32.28     14.80 o 
  -2  10  12       36.78       31.48      7.27 o 
  -1  10  12      156.87      158.45     11.12 o 
   0  10  12       12.40       12.35      3.83 o 
   1  10  12      157.47      164.71      8.04 o 
   2  10  12       35.78       34.94      5.76 o 
   3  10  12       23.51       25.97      5.07 o 
  -1  11  12       93.95       97.31     12.54 o 
   0  11  12      112.93      114.95      8.49 o 
   1  11  12       96.45      103.31      7.14 o 
   2  11  12       34.04       40.92      6.03 o 
  -2  12  12       59.65       51.84     13.03 o 
  -1  12  12       12.37       13.20      9.34 o 
   0  12  12      192.72      224.05     15.71 o 
   1  12  12       13.25        9.91      4.10 o 
   2  12  12       56.88       60.81      7.63 o 
   0  13  12        0.44       11.56     10.07 o 
   1   0  13      799.62      817.43     19.74 o 
   2   0  13      145.80      144.15      4.55 o 
   3   0  13       90.68       83.88      4.96 o 
   4   0  13       63.51       68.85      8.76 o 
   5   0  13       82.18       71.65      8.37 o 
  -5   1  13      131.30       95.31     11.53 o 
  -4   1  13       90.42       84.96      5.91 o 
  -3   1  13       11.47       11.14      2.48 o 
  -2   1  13        4.06        3.44      1.56 o 
  -1   1  13      710.29      675.60     19.25 o 
   0   1  13        4.38        6.94      5.26 o 
   1   1  13      723.46      705.31     13.92 o 
   2   1  13        5.62        8.41      2.09 o 
   3   1  13       13.56       18.11      4.26 o 
   4   1  13       88.46       85.17      6.27 o 
   5   1  13      130.82      122.27      8.37 o 
  -5   2  13       19.31       10.54      9.52 o 
  -4   2  13       33.24       32.53      4.56 o 
  -3   2  13      263.20      278.91      8.80 o 
  -2   2  13       40.23       41.38      2.96 o 
  -1   2  13     1425.27     1327.06     36.38 o 
   0   2  13      323.56      318.28      9.43 o 
   1   2  13     1404.96     1361.52     22.35 o 
   2   2  13       39.33       42.85      3.27 o 
   3   2  13      262.11      252.56     11.13 o 
   4   2  13       32.89       30.21      4.67 o 
   5   2  13       19.29       12.82      4.00 o 
  -5   3  13      127.89      116.88     39.03 o 
  -4   3  13        2.17        4.20      2.97 o 
  -3   3  13      739.45      734.72     12.07 o 
  -2   3  13      415.66      412.89     10.61 o 
  -1   3  13      303.13      272.40     10.97 o 
   0   3  13      205.71      204.84      9.05 o 
   1   3  13      299.42      282.33      8.03 o 
   2   3  13      418.16      411.33      9.79 o 
   3   3  13      733.42      708.99     18.35 o 
   4   3  13        1.75        4.59      3.18 o 
   5   3  13      123.82      114.30     11.06 o 
  -5   4  13       51.44       28.77     38.08 o 
  -4   4  13       98.62      108.93     12.22 o 
  -3   4  13      279.52      283.29      9.97 o 
  -2   4  13       28.49       34.05      4.56 o 
  -1   4  13      534.03      530.50      9.99 o 
   0   4  13        0.10        4.27      3.37 o 
   1   4  13      541.75      526.53     13.10 o 
   2   4  13       30.68       36.05      3.86 o 
   3   4  13      275.80      252.73     22.06 o 
   4   4  13       95.94       95.79      9.00 o 
   5   4  13       52.43       45.46      6.74 o 
  -4   5  13       25.72       17.84      8.52 o 
  -3   5  13      147.18      144.05      6.90 o 
  -2   5  13      159.48      158.92      6.05 o 
  -1   5  13      213.85      221.43      7.90 o 
   0   5  13      659.42      658.40     10.42 o 
   1   5  13      205.72      202.49      7.61 o 
   2   5  13      156.53      163.00      7.41 o 
   3   5  13      150.56      140.70      7.45 o 
   4   5  13       25.42       30.95      5.47 o 
  -4   6  13        8.49        7.72      6.49 o 
  -3   6  13       86.99       80.81      7.57 o 
  -2   6  13      178.01      176.99      9.26 o 
  -1   6  13      405.00      390.99     10.65 o 
   0   6  13        1.12        1.72      1.52 o 
   1   6  13      413.24      402.20     10.50 o 
   2   6  13      180.09      174.28      8.21 o 
   3   6  13       81.79       79.90      8.02 o 
   4   6  13        9.05        9.32      4.28 o 
  -4   7  13      153.97      159.36     20.13 o 
  -3   7  13      179.28      175.39     12.16 o 
  -2   7  13        3.40        2.66      2.52 o 
  -1   7  13      235.01      216.60      7.48 o 
   0   7  13       11.47       10.76      2.83 o 
   1   7  13      232.65      216.59     10.59 o 
   2   7  13        3.44        3.45      3.14 o 
   3   7  13      171.25      184.65     11.59 o 
   4   7  13      152.58      138.53      8.98 o 
  -4   8  13       99.71      127.24     17.90 o 
  -3   8  13       45.06       45.58      8.92 o 
  -2   8  13       66.95       63.56      9.48 o 
  -1   8  13       48.40       43.75      4.76 o 
   0   8  13       14.76       15.89      4.16 o 
   1   8  13       45.56       36.11      5.90 o 
   2   8  13       66.31       77.89      6.68 o 
   3   8  13       47.93       45.87      9.63 o 
   4   8  13      100.85      104.79      8.69 o 
  -3   9  13      255.06      259.43     22.94 o 
  -2   9  13      255.47      264.31     15.21 o 
  -1   9  13      110.17      120.12     10.39 o 
   0   9  13       66.80       65.76      5.61 o 
   1   9  13      112.35       99.91      7.09 o 
   2   9  13      251.55      273.56     13.59 o 
   3   9  13      251.67      241.35     14.10 o 
  -3  10  13      152.74      156.39     20.04 o 
  -2  10  13       93.66       83.23     16.43 o 
  -1  10  13      216.12      219.85     21.20 o 
   0  10  13      109.51      112.19      8.35 o 
   1  10  13      208.36      203.01      9.35 o 
   2  10  13       90.92       97.08      8.26 o 
   3  10  13      150.67      159.77     10.30 o 
  -2  11  13       30.46       23.53     10.76 o 
  -1  11  13       19.21       20.59     11.35 o 
   0  11  13       39.72       32.84      5.87 o 
   1  11  13       18.18       17.68      4.44 o 
   2  11  13       30.40       34.97      7.66 o 
  -1  12  13      102.21       86.07     14.38 o 
   0  12  13        4.11        8.67      5.54 o 
   1  12  13      102.09      113.69      9.26 o 
   0   0  14        5.43        9.58      9.05 o 
   1   0  14      539.58      602.17     16.91 o 
   2   0  14     1672.97     1665.26     28.04 o 
   3   0  14       52.03       51.90      8.75 o 
   4   0  14        0.28        4.45      6.63 o 
   5   0  14       39.92       30.25     10.60 o 
  -5   1  14       58.47       71.59     13.49 o 
  -4   1  14      128.74      131.57     15.36 o 
  -3   1  14        1.51        3.36      2.62 o 
  -2   1  14       58.47       63.80      9.71 o 
  -1   1  14       14.86        7.98      5.60 o 
   0   1  14      443.10      403.77     14.28 o 
   1   1  14       17.08       17.80      5.36 o 
   2   1  14       57.56       58.32      3.79 o 
   3   1  14        1.30        4.44      2.95 o 
   4   1  14      124.33      137.32     14.83 o 
   5   1  14       59.16       47.78     11.41 o 
  -4   2  14       26.46       20.56      7.68 o 
  -3   2  14      146.68      114.34     14.21 o 
  -2   2  14      120.00      103.00     15.39 o 
  -1   2  14       88.47       71.88      7.52 o 
   0   2  14      493.73      491.75     46.22 o 
   1   2  14       85.86       78.99      3.62 o 
   2   2  14      116.01      105.60     12.17 o 
   3   2  14      142.60      148.63      6.94 o 
   4   2  14       28.29       28.59     10.98 o 
  -4   3  14       44.38       35.19     10.60 o 
  -3   3  14      160.26      153.46      9.80 o 
  -2   3  14      348.32      342.48     16.01 o 
  -1   3  14       32.08       32.95      6.36 o 
   0   3  14       90.75       96.09     10.27 o 
   1   3  14       32.50       25.08      4.10 o 
   2   3  14      358.79      355.91      7.28 o 
   3   3  14      157.89      164.75      7.37 o 
   4   3  14       41.73       35.03      6.27 o 
  -4   4  14       71.75       55.25     39.43 o 
  -3   4  14       73.32       73.32      7.90 o 
  -2   4  14       51.94       49.58     11.41 o 
  -1   4  14       25.05       24.91      6.28 o 
   0   4  14     1775.76     1806.55     32.80 o 
   1   4  14       27.92       30.48      4.77 o 
   2   4  14       46.20       50.76      4.80 o 
   3   4  14       74.19       77.11      5.81 o 
   4   4  14       70.16       68.22      8.16 o 
  -4   5  14      356.02      349.43     45.02 o 
  -3   5  14       62.61       66.06     10.27 o 
  -2   5  14       80.73       90.06     13.63 o 
  -1   5  14        8.17        9.44      5.99 o 
   0   5  14       61.16       63.37      5.04 o 
   1   5  14        9.51       10.27      2.72 o 
   2   5  14       76.27       68.64      5.45 o 
   3   5  14       65.08       62.62      5.60 o 
   4   5  14      353.46      389.08     24.75 o 
  -4   6  14      164.42      147.40     23.39 o 
  -3   6  14       32.80       47.14      9.93 o 
  -2   6  14      139.21      127.69     15.38 o 
  -1   6  14       21.03       15.51      6.95 o 
   0   6  14       94.97       68.20     11.56 o 
   1   6  14       22.77       16.18      3.49 o 
   2   6  14      142.80      142.84      7.46 o 
   3   6  14       32.78       35.58      4.82 o 
   4   6  14      161.78      143.81     16.68 o 
  -4   7  14      124.15      131.74     20.54 o 
  -3   7  14       42.86       32.81      9.25 o 
  -2   7  14      398.39      403.92     17.35 o 
  -1   7  14      276.44      319.51     19.81 o 
   0   7  14       14.30       23.87      8.61 o 
   1   7  14      275.53      297.26     10.84 o 
   2   7  14      393.44      382.85     15.10 o 
   3   7  14       42.25       44.39      5.43 o 
   4   7  14      125.68       97.74     13.35 o 
  -2   8  14      254.56      275.71     15.47 o 
  -1   8  14       74.10       86.39     11.21 o 
   0   8  14       76.08       86.42      7.97 o 
   1   8  14       73.66       76.82      5.95 o 
   2   8  14      252.21      239.04     10.00 o 
   3   8  14       13.25       13.59      4.74 o 
  -3   9  14        2.57       14.11      9.44 o 
  -2   9  14      275.50      270.87     15.71 o 
  -1   9  14       15.00       11.92      6.51 o 
   0   9  14       45.97       41.80      7.16 o 
   1   9  14       14.59       10.72      3.82 o 
   2   9  14      273.28      289.89     14.17 o 
   3   9  14        3.15        4.21      3.88 o 
  -2  10  14       69.29       66.61     15.15 o 
  -1  10  14        4.25        8.84      9.69 o 
   0  10  14      226.50      206.43      9.87 o 
   1  10  14        4.18       12.55      4.04 o 
   2  10  14       66.30       71.85      8.10 o 
  -2  11  14       80.18       93.12     16.56 o 
  -1  11  14      100.92      120.34     19.48 o 
   0  11  14      146.05      150.08     12.04 o 
   1  11  14       96.77      106.66      7.19 o 
   2  11  14       82.86       66.38      6.97 o 
   0  12  14       41.79       51.69     11.10 o 
   1   0  15        6.85        4.07      4.76 o 
   2   0  15        0.07        1.09      3.11 o 
   3   0  15       32.61       38.76     11.62 o 
   4   0  15      184.79      187.41     19.96 o 
  -4   1  15       41.65       34.76      8.73 o 
  -3   1  15       18.14       21.31      9.59 o 
  -2   1  15      214.78      221.29     10.68 o 
  -1   1  15      214.24      198.11     11.27 o 
   0   1  15       29.46       31.74      6.08 o 
   1   1  15      221.19      214.66     10.78 o 
   2   1  15      214.58      202.55     17.24 o 
   3   1  15       17.57       13.35      7.47 o 
   4   1  15       40.99       31.37     12.29 o 
  -4   2  15       30.20       25.66      9.58 o 
  -3   2  15      157.28      172.71     26.21 o 
  -2   2  15      131.83      147.85     15.17 o 
  -1   2  15      159.10      148.10      9.83 o 
   0   2  15       46.34       66.83      7.42 o 
   1   2  15      155.05      143.68      9.67 o 
   2   2  15      135.87      143.38      7.97 o 
   3   2  15      158.15      144.96     15.04 o 
   4   2  15       30.80       37.60     12.23 o 
  -4   3  15       50.53       61.03     13.62 o 
  -3   3  15      182.03      178.10     10.64 o 
  -2   3  15      115.35       94.11      8.77 o 
  -1   3  15      130.79      114.46      8.55 o 
   0   3  15       96.01       85.45      7.28 o 
   1   3  15      135.49      133.26      8.35 o 
   2   3  15      118.59       98.14     14.10 o 
   3   3  15      179.84      175.41     17.27 o 
   4   3  15       52.11       52.17     11.99 o 
  -4   4  15      100.57      106.09     39.67 o 
  -3   4  15       59.57       63.11     11.02 o 
  -2   4  15      115.46      127.31     13.28 o 
  -1   4  15       16.22       15.35      5.24 o 
   0   4  15       11.52        5.72      8.78 o 
   1   4  15       14.94       10.40      3.37 o 
   2   4  15      114.50      144.45     15.74 o 
   3   4  15       57.13       46.51     11.05 o 
   4   4  15       99.16      106.90     16.11 o 
  -4   5  15      114.30      109.54     14.66 o 
  -3   5  15       92.75       94.85      9.31 o 
  -2   5  15       46.05       58.49      8.07 o 
  -1   5  15       79.75       93.73      8.84 o 
   0   5  15       23.47       29.67      5.98 o 
   1   5  15       78.79       83.03     13.87 o 
   2   5  15       43.13       57.59     12.87 o 
   3   5  15       95.49      103.87     16.54 o 
   4   5  15      115.03      119.42     15.01 o 
  -4   6  15       18.04        9.90     17.18 o 
  -3   6  15        1.30        0.92      2.92 o 
  -2   6  15       16.69       11.86      6.82 o 
  -1   6  15      565.66      562.32     18.52 o 
   0   6  15      119.06      127.45     12.06 o 
   1   6  15      566.17      573.95     43.03 o 
   2   6  15       18.10       19.43      8.49 o 
   3   6  15        1.90        0.11      6.79 o 
   4   6  15       19.06       17.55      9.74 o 
  -3   7  15       85.60       99.30     14.48 o 
  -2   7  15       22.19       18.16      7.81 o 
  -1   7  15      176.36      159.82     13.25 o 
   0   7  15        4.54        7.11      6.45 o 
   1   7  15      173.98      177.31     17.74 o 
   2   7  15       23.99       35.08     13.06 o 
   3   7  15       81.59      109.68     15.85 o 
  -3   8  15      136.40      145.43     12.48 o 
  -2   8  15        6.40       10.36      8.61 o 
  -1   8  15       50.71       63.23      8.95 o 
   0   8  15        5.57        4.81      3.10 o 
   1   8  15       50.03       69.75     15.34 o 
   2   8  15        5.27        6.72      8.14 o 
   3   8  15      138.84      146.86     17.86 o 
  -2   9  15      101.08      107.20     11.94 o 
  -1   9  15       70.50       80.51     13.20 o 
   0   9  15      217.70      220.22     13.70 o 
   1   9  15       71.61       66.03     12.66 o 
   2   9  15      100.15      103.13     15.65 o 
  -2  10  15       76.82       96.64     15.58 o 
  -1  10  15       25.35       53.24     18.12 o 
   0  10  15       54.85       63.70     14.74 o 
   1  10  15       26.32       18.29      6.52 o 
   2  10  15       80.41       98.88     11.53 o 
  -1  11  15       49.68       61.00     16.89 o 
   0  11  15        0.13        1.05      8.46 o 
   1  11  15       48.58       42.66      8.08 o 
   0   0  16      127.54      117.45     11.56 o 
   1   0  16        4.53        4.59      4.06 o 
   2   0  16      110.27      106.28     14.05 o 
   3   0  16       74.15       71.24     11.67 o 
   4   0  16       23.85       26.34      8.86 o 
  -4   1  16       58.86       60.40     11.06 o 
  -3   1  16      121.00      133.05     16.08 o 
  -2   1  16       89.57       84.86      7.19 o 
  -1   1  16        1.07        4.25      4.93 o 
   0   1  16      223.45      238.72     11.72 o 
   1   1  16        0.73        6.01      3.87 o 
   2   1  16       90.44       91.80      7.03 o 
   3   1  16      124.05      123.03     14.70 o 
   4   1  16       59.16       65.23     13.63 o 
  -4   2  16       74.31       86.29     14.54 o 
  -3   2  16       63.78       70.49     12.63 o 
  -2   2  16       62.01       57.47      7.74 o 
  -1   2  16       27.89       41.26      8.67 o 
   0   2  16        1.25        6.27      4.58 o 
   1   2  16       29.57       36.85      5.60 o 
   2   2  16       61.81       73.78      6.67 o 
   3   2  16       64.97       65.66     12.02 o 
   4   2  16       72.16       85.78     14.70 o 
  -4   3  16       47.98       68.30     13.65 o 
  -3   3  16       36.58       47.92      8.61 o 
  -2   3  16      343.47      351.09     19.32 o 
  -1   3  16       86.02       85.11      7.62 o 
   0   3  16      108.54      114.48     19.54 o 
   1   3  16       81.86       93.16      7.26 o 
   2   3  16      344.10      375.72     24.86 o 
   3   3  16       37.10       40.84      9.69 o 
   4   3  16       50.38       45.24     13.24 o 
  -4   4  16      113.74      133.29     16.84 o 
  -3   4  16       24.16       21.17      5.12 o 
  -2   4  16      147.59      155.57     11.03 o 
  -1   4  16      331.16      340.14     21.72 o 
   0   4  16      187.35      193.03     12.72 o 
   1   4  16      334.28      334.63     20.82 o 
   2   4  16      149.51      137.55     15.42 o 
   3   4  16       25.17       22.83     10.03 o 
   4   4  16      116.26      129.78     16.54 o 
  -3   5  16       28.89       45.05     11.78 o 
  -2   5  16       25.34       27.11     10.46 o 
  -1   5  16        9.35        8.25      5.52 o 
   0   5  16        0.02        0.46      5.70 o 
   1   5  16        9.92       10.04      3.93 o 
   2   5  16       23.67       35.62     10.90 o 
   3   5  16       31.30       29.90     10.81 o 
   4   5  16      178.22      194.89     19.16 o 
  -3   6  16       55.46       38.29     10.62 o 
  -2   6  16       38.78       36.03      9.30 o 
  -1   6  16       72.63       74.16      8.40 o 
   0   6  16       33.32       40.00      9.51 o 
   1   6  16       71.04       59.86     12.22 o 
   2   6  16       38.05       31.55     11.05 o 
   3   6  16       55.03       67.93     13.51 o 
  -3   7  16       97.80      101.57     15.18 o 
  -2   7  16       11.28        4.58      6.85 o 
  -1   7  16       70.22       84.79      8.89 o 
   0   7  16      136.17      155.14     25.33 o 
   1   7  16       69.06       88.02     12.71 o 
   2   7  16       12.39       15.65      8.80 o 
   3   7  16       96.30      102.43     14.93 o 
  -3   8  16       56.58       82.09     12.00 o 
  -2   8  16      111.57      111.46     10.90 o 
  -1   8  16       73.90       73.03      9.17 o 
   0   8  16      284.96      308.40     40.77 o 
   1   8  16       75.37       91.80     15.41 o 
   2   8  16      115.90      107.68     14.21 o 
   3   8  16       59.58       62.53     12.98 o 
  -2   9  16       84.64       88.88     10.93 o 
  -1   9  16       38.24       41.60      7.68 o 
   0   9  16        0.20        9.95     12.68 o 
   1   9  16       39.09       44.33     11.86 o 
   2   9  16       83.36       96.33     17.24 o 
   0  10  16       40.61       66.75     15.55 o 
   1  10  16       31.31       32.36      6.70 o 
   1   0  17        9.37        6.89      3.60 o 
   2   0  17      115.81      138.43      9.27 o 
   3   0  17      207.82      217.38     20.21 o 
   4   0  17       32.03       44.80     12.29 o 
  -4   1  17       33.18       34.09     10.54 o 
  -3   1  17      278.13      255.50     21.31 o 
  -2   1  17       33.63       41.72     10.57 o 
  -1   1  17      181.74      176.31     12.81 o 
   0   1  17        8.35       15.98      5.72 o 
   1   1  17      179.73      200.89     23.89 o 
   2   1  17       30.38       31.44      8.34 o 
   3   1  17      279.84      326.02     22.99 o 
   4   1  17       32.64       22.88     10.22 o 
  -3   2  17       65.88       83.96     14.30 o 
  -2   2  17      121.02      132.38     12.56 o 
  -1   2  17      214.36      222.59     11.87 o 
   0   2  17      124.47      138.70      9.76 o 
   1   2  17      216.59      202.15     13.84 o 
   2   2  17      119.86      134.57     15.84 o 
   3   2  17       68.16       67.21     11.70 o 
   4   2  17       11.99        6.88      8.25 o 
  -3   3  17       49.32       31.61     10.87 o 
  -2   3  17       89.64      102.47     10.49 o 
  -1   3  17      278.80      278.56     21.34 o 
   0   3  17       57.39       60.51      7.42 o 
   1   3  17      277.19      284.46     20.18 o 
   2   3  17       89.04      104.25     14.53 o 
   3   3  17       50.47       55.33     12.12 o 
  -3   4  17        6.86       14.54      5.74 o 
  -2   4  17       15.89       15.38      5.94 o 
  -1   4  17      210.58      228.60     12.30 o 
   0   4  17        2.15        5.23      4.94 o 
   1   4  17      211.47      208.55     10.57 o 
   2   4  17       14.83       16.89      9.31 o 
   3   4  17        7.63        8.11      7.01 o 
  -3   5  17        6.35       13.58      7.06 o 
  -2   5  17      112.74      124.83     10.55 o 
  -1   5  17      195.57      206.96     12.21 o 
   0   5  17      141.52      168.11     11.04 o 
   1   5  17      196.90      222.49     20.56 o 
   2   5  17      112.35      135.24     16.62 o 
   3   5  17        7.53       14.13     10.14 o 
  -2   6  17       91.06       92.33     13.62 o 
  -1   6  17       50.51       53.52      9.48 o 
   0   6  17      241.36      215.26     15.61 o 
   1   6  17       51.02       64.12     12.76 o 
   2   6  17       92.65      100.61     14.22 o 
   3   6  17      100.68       93.14     15.44 o 
  -2   7  17       17.84       14.20      7.79 o 
  -1   7  17       19.17       31.15     10.66 o 
   0   7  17        6.46       12.96      8.57 o 
   1   7  17       20.20       25.51      9.99 o 
   2   7  17       18.92       38.57     12.01 o 
  -2   8  17       83.09       95.36     16.98 o 
  -1   8  17       23.90       24.11      8.91 o 
   0   8  17       65.72       60.63     15.89 o 
   1   8  17       24.22       32.84     10.38 o 
   2   8  17       84.81      113.88     16.80 o 
  -1   9  17       14.96       13.39      6.93 o 
   0   9  17       86.64       81.65     16.14 o 
   1   9  17       13.39       44.00     13.51 o 
   0   0  18      345.83      345.96     20.95 o 
   1   0  18      485.85      505.25     18.69 o 
   2   0  18        7.62        5.26      4.29 o 
   3   0  18       90.12      105.83     15.47 o 
  -3   1  18       10.35        8.21      7.65 o 
  -2   1  18      265.67      258.17     16.00 o 
  -1   1  18      136.79      137.86      9.94 o 
   0   1  18       62.39       77.58      7.86 o 
   1   1  18      136.64      136.02     17.46 o 
   2   1  18      262.72      262.02     20.90 o 
   3   1  18       11.04        8.91      6.83 o 
  -3   2  18       67.73       50.78     10.41 o 
  -1   2  18       56.33       56.27      7.41 o 
   0   2  18       28.30       27.66      5.63 o 
   1   2  18       55.40       45.57      6.82 o 
   2   2  18       67.53       81.80     14.05 o 
   3   2  18       67.49       77.93     13.54 o 
  -3   3  18       19.56       30.00     12.79 o 
  -2   3  18       25.80       31.73      6.86 o 
  -1   3  18       90.28       89.81      8.60 o 
   0   3  18      157.45      158.02     10.67 o 
   1   3  18       91.39       86.21      7.40 o 
   2   3  18       26.23       34.95     10.14 o 
  -3   4  18       97.26      141.61     18.82 o 
  -2   4  18      156.46      159.90     17.89 o 
  -1   4  18      123.87      132.75     10.44 o 
   0   4  18       90.98      104.18      9.23 o 
   1   4  18      119.83      114.75     21.57 o 
   2   4  18      156.33      160.18     17.71 o 
   3   4  18       97.72      148.09     18.09 o 
  -2   5  18      103.22      100.16     23.78 o 
  -1   5  18       34.11       39.73      7.66 o 
   0   5  18      110.03       93.01      9.35 o 
   1   5  18       34.35       44.00     11.73 o 
   2   5  18      106.33       78.52     13.19 o 
   3   5  18       75.69       73.52     13.57 o 
  -2   6  18       35.35       39.78      9.86 o 
  -1   6  18       16.35       22.11      6.77 o 
   0   6  18      275.98      335.79     23.55 o 
   1   6  18       17.44       17.11     12.10 o 
   2   6  18       36.77       26.42      9.53 o 
  -2   7  18       48.85       42.50      9.44 o 
  -1   7  18       96.67      110.02     27.20 o 
   0   7  18      129.41      133.80     12.82 o 
   1   7  18       97.60      103.10     15.76 o 
   2   7  18       48.78       44.54     12.53 o 
  -1   8  18       67.96       58.99     10.33 o 
   0   8  18       69.87       73.73     13.55 o 
   1   8  18       69.48       84.01     14.90 o 
   1   0  19       54.11       70.21      8.01 o 
   2   0  19        9.36       11.37      9.36 o 
   3   0  19        2.62        7.17      9.04 o 
  -3   1  19       32.09       16.56     10.65 o 
  -2   1  19      109.35       98.95     10.14 o 
  -1   1  19      108.55      124.23     12.45 o 
   0   1  19      395.58      422.92     16.41 o 
   1   1  19      110.70      131.02     18.18 o 
   2   1  19      111.60      123.81     15.79 o 
   3   1  19       33.41       37.15     11.46 o 
  -3   2  19       43.47       23.34      8.96 o 
  -2   2  19      228.81      242.43     13.20 o 
  -1   2  19       79.35       71.34      8.39 o 
   0   2  19      286.17      306.39     17.16 o 
   1   2  19       77.44       71.07     12.77 o 
   2   2  19      225.25      243.63     20.48 o 
   3   2  19       41.10       54.28     13.49 o 
  -3   3  19       96.47       88.88     15.90 o 
  -2   3  19       17.63       11.54      6.98 o 
  -1   3  19        6.38        5.85      4.28 o 
   0   3  19      114.88      125.83     10.24 o 
   1   3  19        6.69        2.70      5.24 o 
   2   3  19       17.42       26.01      9.02 o 
  -2   4  19      141.70      144.21     11.32 o 
  -1   4  19       12.16       12.57      4.67 o 
   0   4  19        1.05        7.48      4.61 o 
   1   4  19       12.71       10.63      7.89 o 
   2   4  19      144.94      175.77     18.92 o 
  -2   5  19       87.51       95.59      9.76 o 
  -1   5  19       48.47       55.18      8.34 o 
   0   5  19       21.88       23.74      9.88 o 
   1   5  19       47.26       64.69     13.20 o 
   2   5  19       89.76       95.23     15.31 o 
  -2   6  19       93.33       82.95     15.21 o 
  -1   6  19      187.04      170.77     12.56 o 
   0   6  19       26.07       31.10      8.57 o 
   1   6  19      187.72      186.76     20.15 o 
  -1   7  19       93.77       90.65     11.99 o 
   0   7  19       15.39       12.98     11.22 o 
   1   7  19       94.75       95.09     15.87 o 
   0   0  20        2.06        1.93      4.77 o 
   1   0  20       95.89       92.52     13.57 o 
  -2   1  20       25.10       34.90     10.76 o 
  -1   1  20      186.51      204.14     12.31 o 
   0   1  20        1.12        4.40      3.70 o 
   1   1  20      184.92      199.62     16.68 o 
  -2   2  20       30.00       28.48     10.07 o 
  -1   2  20        9.36        8.53      4.91 o 
   0   2  20       35.74       32.13      5.68 o 
   1   2  20       10.01        4.26      3.40 o 
   2   2  20       28.62       55.00     13.75 o 
  -2   3  20       62.61       49.43      7.54 o 
  -1   3  20       52.72       63.00      8.17 o 
   0   3  20      120.64      126.55     23.59 o 
   1   3  20       52.74       37.36      8.83 o 
   2   3  20       64.91       51.60     12.32 o 
  -2   4  20        6.08        6.43      6.31 o 
  -1   4  20      188.15      204.27     13.18 o 
   0   4  20      248.37      255.01     21.82 o 
   2   4  20        5.36        8.21      7.14 o 
  -1   5  20       20.13       29.83      7.84 o 
   0   5  20        0.06        5.01      4.56 o 
   1   5  20       18.75       15.85     10.50 o 
  -1   6  20      127.78      149.88     12.32 o 
   0   6  20       51.44       50.98     12.12 o 
   1   6  20      131.46      168.19     19.59 o 
   1   0  21       21.08       35.49      6.74 o 
   2   0  21       15.40       18.14      8.27 o 
  -2   1  21       70.46       83.35     13.87 o 
  -1   1  21       18.76       22.34      9.04 o 
   0   1  21       19.38       30.22      6.61 o 
   1   1  21       20.14       19.69      6.49 o 
   2   1  21       69.64       47.61     11.30 o 
  -1   2  21      109.83       81.81     14.58 o 
   0   2  21       63.26       47.81      7.99 o 
   1   2  21      108.25      107.73     14.61 o 
  -1   3  21       33.46       28.70     14.19 o 
   0   3  21      124.66      116.46     15.44 o 
   1   3  21       35.66       45.72     11.72 o 
  -1   4  21        3.44        6.98      5.85 o 
   0   4  21        0.09        2.26      3.86 o 
   1   4  21        3.26       18.54     10.03 o 
   0   0  22      101.80       82.43     13.59 o 
   0   1  22        2.85        7.49      5.29 o 
                                                 
